# Supplementary material for: Dynamic Structural Adaptation and Molecular Response of the Digestive Organs During Feed Domestication in Coilia nasus
Source: Animals (Basel). 2026 May 15;16(10):1518. doi: 10.3390/ani16101518 (PMC13203724; doi:10.3390/ani16101518)
Supplement: Supplementary file 1 [file animals-16-01518-s001.zip]

Archive with 1 entries (1 files):
- animals-4261858-supplementary.xlsx
