# Supplementary material for: Dynamic Structural Adaptation and Molecular Response of the Digestive Organs During Feed Domestication in Coilia nasus
Source: Animals (Basel). 2026 May 15;16(10):1518. doi: 10.3390/ani16101518 (PMC13203724; doi:10.3390/ani16101518)
Supplement: Supplementary file 1 [file animals-16-01518-s001.zip › animals-4261858-supplementary.xlsx]

## Sheet: Table S1
Table S1. Nutrient indexes of the natural bait and the formulated diet
Main reagents (g/100g)	Natural bait (NB)				Formulated diet （FD)
	NB_1	NB_2	NB_3	mean ± SEM	FD_1	FD_2	FD_3	mean ± SEM
Crude fat	2.42528	2.28135	2.361	2.3559±0.0416	8.44763	8.58491	8.34855	8.4604±0.0685
Crude protein	7.92995	8.07532	7.98071	7.9953±0.0426	50.2802	49.2884	49.7209	49.7632±0.2871
Asp	0.0237461	0.0213625	0.0285324	0.0245±0.0021	0.103762	0.102227	0.102253	0.1027±0.0005
Thr	0.0103518	0.0111507	0.0131107	0.0115±0.0008	0.0311065	0.0274424	0.0286249	0.0291±0.0011
Ser	0.00673102	0.0060914	0.00669815	0.0065±0.0002	0.0341045	0.0279836	0.0279665	0.0300±0.0020
Glu	0.00538335	0.00655818	0.00767034	0.0065±0.0007	0.146693	0.140848	0.134473	0.1407±0.0035
Gly	0.00515325	0.00267856	0.00478621	0.0042±0.0008	0.081133	0.0753692	0.076067	0.0775±0.0018
Ala	0.0452429	0.0282037	0.0552358	0.0429±0.0079	0.273964	0.258221	0.420261	0.3175±0.0516
Cys	0.230846	0.194983	0.307684	0.2445±0.0332	2.56561	2.56541	2.68868	2.6066±0.0411
Val	0.0203733	0.0198556	0.0237659	0.0213±0.0012	0.139601	0.109819	0.148889	0.1328±0.0118
Met	0.0184282	0.0172947	0.0328482	0.0229±0.0050	0.243254	0.260508	0.290716	0.2648±0.0139
Iie	0.0576176	0.0561534	0.0782943	0.0640±0.0071	1.21803	1.1857	1.15265	1.1855±0.0189
Leu	0.291089	0.243331	0.318498	0.2843±0.0220	3.65667	3.51143	3.41233	3.5268±0.0710
Tyr	0.41114	0.372417	0.507066	0.4302±0.0400	2.9263	2.96248	2.83854	2.9091±0.0368
Phe	0.234273	0.222427	0.298623	0.2518±0.0237	2.37765	2.33547	2.10364	2.2723±0.0852
Lys	0.407969	0.370877	0.480275	0.4197±0.0321	3.41345	3.43753	3.27915	3.3767±0.0493
His	1.17728	1.47666	0.741463	1.1318±0.2134	3.30199	4.22151	3.98494	3.8361±0.2757
Arg	0.295646	0.251631	0.336087	0.2945±0.0244	2.08392	2.05686	2.01339	2.0514±0.0205
Pro	0.0394899	0.0323286	0.0506813	0.0408±0.0053	0.0309727	0.035361	0.0242056	0.0302±0.0032
Total amino acid	3.28076	3.334	3.29132	3.3020±0.0163	22.6282	23.3142	22.7268	22.8897±0.2141
C13:0	0.0223809	0.0214492	0.0221666	0.0220±0.0003	0.0893117	0.0855648	0.0835625	0.0861±0.0017
C15:0	0.0126445	0.0116339	0.0121048	0.0121±0.0003	0.017329	0.020159	0.0215272	0.0197±0.0012
C16:0	0.219654	0.209825	0.217598	0.2157±0.0030	1.25422	1.24941	1.24367	1.2491±0.0030
C16:1	0.189658	0.181061	0.187774	0.1862±0.0026	0.224624	0.214401	0.206913	0.2153±0.0051
C17:0	0.0108166	0.0100435	0.0104282	0.0104±0.0002	0.0260753	0.0281309	0.0291579	0.0278±0.0009
C18:0	0.0800802	0.0765451	0.0793606	0.0787±0.0011	0.393639	0.397458	0.3984	0.3965±0.0015
C18:1n9c	0.0618726	0.0588281	0.0610571	0.0606±0.0009	1.06195	1.06048	1.0499	1.0574±0.0038
C18:2n6c	0.0330914	0.0316254	0.032797	0.0325±0.0004	0.979681	1.06492	1.10457	1.0497±0.0368
C20:0	＜0.0066	＜0.0066	＜0.0066	/	0.0476944	0.03918	0.035207	0.0407±0.0037
C18:3n6	＜0.0066	＜0.0066	＜0.0066	/	0.00973896	0.00865557	0.00696187	0.0085±0.0008
C18:3n3	0.0218409	0.0204587	0.0213851	0.0212±0.0004	0.0798269	0.0920336	0.0955893	0.0892±0.0048
C20:1	＜0.0033	＜0.0033	＜0.0033	/	0.0628272	0.0585572	0.0559146	0.0591±0.0020
C21:0	＜0.0033	＜0.0033	＜0.0033	/	0.00469916	0.00406868	0.00398712	0.0043±0.0002
C20:2	＜0.0033	＜0.0033	＜0.0033	/	0.0109901	0.0110533	0.0111504	0.0111±0.0000
C22:0	0.0121684	0.0118152	0.012232	0.0121±0.0001	0.0361016	0.033054	0.0320484	0.0337±0.0012
C20:3n6	＜0.0033	＜0.0033	＜0.0033	/	0.00685553	0.00687382	0.00650384	0.0067±0.0001
C20:3n3	＜0.0033	＜0.0033	＜0.0033	/	0.00430342	0.00428091	0.00336712	0.0040±0.0003
C22:1n9	0.0102444	0.00972683	0.0101411	0.0100±0.0002	0.0220879	0.0173142	0.0174529	0.0190±0.0016
C20:4n6	0.0107547	0.0101899	0.0105384	0.0105±0.0002	0.0534386	0.0676026	0.0737209	0.0649±0.0060
C23:0	＜0.0033	＜0.0033	＜0.0033	/	0.00657592	0.00626313	0.00694823	0.0066±0.0002
C20:5n3	0.0279948	0.0272998	0.0285844	0.0280±0.0004	0.326249	0.304379	0.280244	0.3036±0.0133
C24:0	0.00945637	0.00897225	0.00932897	0.0093±0.0001	0.0343989	0.039058	0.0408972	0.0381±0.0019
C24:1	＜0.0033	＜0.0033	＜0.0033	/	0.0504233	0.0624859	0.0690381	0.0607±0.0055
C22:6n3	＜0.0033	＜0.0033	＜0.0033	/	0.317704	0.397771	0.42068	0.3787±0.0312
Total fatty acid	0.722657	0.689474	0.715496	0.7092±0.0101	5.12074	5.27315	5.29742	5.2304±0.0553

## Sheet: Table S2
Table S2. qPCR Primer Design and Evaluation of Amplification Efficiency
Gene	Primer	Standard curvea	R2	Amplification efficiencyb
lpl	TGGAGTGGCAGGAAACCTCA	y = -3.298x + 31.456	0.994	1.0102
	CAGGCCTCTGGATGCCAATG
chpt1	GCTGTGGGATCGGGAGGTAT	y = -3.387x + 30.214	0.993	0.9735
	GGAAGGCGTACAGCTTCAGG
gpx4	GGTTTACGCATCCTGGCCTT	y = -3.352x + 29.873	0.996	0.9876
	TTCCGAAGAGTCCCTTGCCA
cyp3a27	CTGTTCGCGGGCTATGAGAC	y = -3.341x + 28.967	0.995	0.9923
	GAGCAGCAGGAGGGTACAGA
ept1	TCGACTTCTACGCCTCAGCA	y = -3.219x + 30.586	0.997	1.0456
	GCCATCCACTCCGTCCAATG
pld1	CCACAGGAGGTGGAAATGCC	y = -3.176x + 29.143	0.992	1.0647
	GTCGTCGGCAATGAGCATCT
pnpla4	AGTGGCCCTCTGGACATCTG	y = -3.365x + 31.022	0.994	0.9821
	AAGAGCGCCTGGTTTAGACG
mogat2a	GCCAACAAGAAGGGCTTTATC	y = -3.374x + 28.755	0.995	0.9787
	CCTCCATGTAGAGCTGGTGAA
β‑actin	CCAGGCATCAGGGTATGGGA	y = -3.312x + 30.382	0.996	1.0048
	CGCAGCTCGTTGTAGAAGGT
a Standard curve: Mid-intestinal cDNA stock solution and its 0.5×, 0.25×, and 0.125× dilutions of C. nasus were subjected to RT-qPCR amplification. Relative expression levels were calculated using the 2-ΔΔCt method, and linear fitting was performed between the cDNA dilutions (1×, 0.5×, 0.25×, 0.125×) and their corresponding relative expression levels; b Amplification efficiency (E) was calculated…

## Sheet: Table S3
Table S3. Evaluation of nutrient composition of C. nasus at different stages
Main reagents (g/100g)	S3				S3'
	S3_1	S3_2	S3_3	mean ± SEM	S3'_1	S3'_2	S3'_3	mean ± SEM
Moisture	76.2694	76.1079	76.5307	76.3027±0.1232	76.8497	76.2406	76.9279	76.6728±0.2172
Ash	1.49352	1.45989	1.43849	1.4640±0.0160	1.51842	1.42813	1.46933	1.4720±0.0261
Crude fat	3.67736	3.6135	3.66446	3.6518±0.0195	4.0242	3.94544	4.11537	4.0283±0.0491
Crude protein	17.908	18.1871	18.1366	18.0772±0.0859	17.2234	17.8302	17.2003	17.4179±0.2062
Asp	1.41052	1.45592	1.45637	1.4409±0.0152	1.37712	1.32988	1.31432	1.3404±0.0189
Thr	0.62646	0.65132	0.64936	0.6424±0.0080	0.61918	0.59542	0.59072	0.6018±0.0088
Ser	0.53443	0.55829	0.5649	0.5525±0.0093	0.51566	0.51434	0.51088	0.5136±0.0014
Glu	2.14435	2.2309	2.25603	2.2104±0.0338	2.08644	2.03115	2.00529	2.0410±0.0239
Gly	0.7222	0.73378	0.73652	0.7308±0.0044	0.64367	0.62779	0.62227	0.6312±0.0064
Ala	0.87276	0.90744	0.93018	0.9035±0.0167	0.84953	0.86986	0.85704	0.8588±0.0059
Cys	0.13812	0.13459	0.14499	0.1392±0.0031	0.1414	0.14326	0.12477	0.1365±0.0059
Val	0.71824	0.73853	0.74441	0.7337±0.0079	0.70928	0.6977	0.68997	0.6990±0.0056
Met	0.31003	0.38107	0.35836	0.3498±0.0209	0.33041	0.26727	0.25339	0.2837±0.0237
Iie	0.63848	0.65255	0.64758	0.6462±0.0041	0.62467	0.60467	0.59227	0.6072±0.0094
Leu	1.16263	1.19416	1.19113	1.1826±0.0100	1.13883	1.10457	1.08656	1.1100±0.0153
Tyr	0.46666	0.48329	0.49096	0.4803±0.0072	0.40918	0.4622	0.40038	0.4239±0.0193
Phe	0.68601	0.69909	0.70283	0.6960±0.0051	0.66397	0.67802	0.64803	0.6633±0.0087
Lys	1.36239	1.40914	1.41253	1.3947±0.0162	1.33884	1.28962	1.27086	1.2998±0.0203
His	0.33048	0.34198	0.34834	0.3403±0.0052	0.30012	0.31197	0.30499	0.3057±0.0034
Arg	0.85912	0.88948	0.88154	0.8767±0.0091	0.84421	0.8148	0.79666	0.8186±0.0139
Pro	0.47178	0.4778	0.48571	0.4784±0.0040	0.43652	0.41469	0.41467	0.4220±0.0073
Total amino acid	13.4547	13.9393	14.0017	13.7986±0.1729	13.029	12.7572	12.4831	12.7564±0.1576
8 essential amino acids	5.83472	6.06784	6.05454	5.9857±0.0756	5.72531	5.54923	5.4368	5.5704±0.0840
C14:0	0.0564	0.05996	0.05889	0.0584±0.0011	0.05129	0.05545	0.04783	0.0515±0.0022
C15:0	0.00898	0.00964	0.00949	0.0094±0.0002	0.0098	0.01071	0.0092	0.0099±0.0004
C16:0	0.62718	0.6714	0.66178	0.6535±0.0134	0.87855	0.95504	0.81975	0.8844±0.0392
C16:1	0.11385	0.1221	0.12104	0.1190±0.0026	0.17347	0.18855	0.16178	0.1746±0.0077
C17:0	0.00982	0.0105	0.01041	0.0102±0.0002	0.01234	0.01352	0.01158	0.0125±0.0006
C18:0	0.11271	0.12032	0.11996	0.1177±0.0025	0.12821	0.13996	0.11941	0.1292±0.0060
C18:1n9c	0.88724	0.94872	0.94269	0.9262±0.0196	1.49972	1.63704	1.40136	1.5127±0.0683
C18:2n6c	0.47307	0.50607	0.50313	0.4941±0.0105	0.14294	0.1559	0.13354	0.1441±0.0065
C20:0	0.00804	0.00834	0.00831	0.0082±0.0001	0.00904	0.00988	0.00847	0.0091±0.0004
C18:3n6	0.01604	0.01656	0.01641	0.0163±0.0002	0.00709	0.00772	0.00664	0.0072±0.0003
C18:3n3	0.04983	0.05326	0.05263	0.0519±0.0011	0.02492	0.02713	0.02546	0.0258±0.0007
C20:1	0.02657	0.0282	0.02731	0.0274±0.0005	0.01419	0.01556	0.01334	0.0144±0.0006
C20:2	0.01139	0.01246	0.01255	0.0121±0.0004	0.01391	0.01504	0.01278	0.0139±0.0007
C20:3n6	0.00733	0.00769	0.00758	0.0075±0.0001	0.00887	0.00986	0.00833	0.0090±0.0004
C20:3n3	0.00438	0.00461	0.00463	0.0045±0.0001	0.00567	0.00642	0.00535	0.0058±0.0003
C20:4n6	0.0131	0.01416	0.01413	0.0138±0.0003	0.00838	0.00917	0.00782	0.0085±0.0004
C22:1n9	0.04592	0.04928	0.04902	0.0481±0.0011	0.13187	0.14428	0.12322	0.1331±0.0061
C20:5n3	0.07817	0.0839	0.08261	0.0816±0.0017	0.08268	0.09035	0.0774	0.0835±0.0038
C24:1	0.01092	0.01114	0.01107	0.0110±0.0001	0.00936	0.0104	0.00868	0.0095±0.0005
C22:6n3	0.24336	0.26304	0.261	0.2558±0.0062	0.25045	0.27426	0.23513	0.2533±0.0114
Total fatty acid	2.80431	3.00136	2.97464	2.9268±0.0617	3.46276	3.77624	3.23708	3.4920±0.1563
Total unsaturated fatty acids	0.94259	1.01104	1.00369	0.9858±0.0217	0.67677	0.74012	0.63568	0.6842±0.0304

## Sheet: Table S4
Table S4. Differential metabolites of C. nasus identified by intestinal metabolome with potential involvement in the feed domestication process
Compounds	Class I	Class II	Q1 (Da)	Molecular weight (Da)	Ionization model	Formula	S1_1	S1_2	S1_3	S1_4	S1_5	S1_6	S2_1	S2_2	S2_3	S2_4	S2_5	S2_6	S3_1	S3_2	S3_3	S3_4	S3_5	S3_6	S3'_1	S3'_2	S3'_3	S3'_4	S3'_5	S3'_6	QC01	QC02	QC03	cpd_ID	HMDB	PubChem CID	Lipidmaps ID	CAS	ChEBI	Metlin	kegg_map	S3'_vs_S1_VIP	S3'_vs_S1_P-value	S3'_vs_S1_Fold_Change	S3'_vs_S1_Log2FC	S3'_vs_S1_Type	S2_vs_S3'_VIP	S2_vs_S3'_P-value	S2_vs_S3'_Fold_Change
isolithocholic acid	ST	BA	375.5	376.298	[M-H]-	C24H40O3	299858	260966	492571	347417	210466	296431	94442.7	167051	134943	133292	182488	183173	91480.1	155617	79062.1	90414.1	82673	61334.3	1.73807e+06	433033	482134	372775	403761	251035	285453	286172	285418	C17658	HMDB0000717	164853	MWS5066	1534-35-6	81253	5685	-	-	-	-	-	-	-	-	-
(±)15-HETE	FA	Eicosanoid	319.227	320.235	[M-H]-	C20H32O3	31479.2	55487	36859.3	39384.7	21875.3	29540	13254.4	7037.43	15320.8	20980.5	13554.3	21813.9	7942.68	37897.1	16941.4	12773.7	9372.36	6875.1	110677	39551.5	58378.9	37676.7	37955.4	51826.4	29171.2	29166.7	29330	C04742	HMDB0003876	9966861	mwm0029	54845-95-3	15558	-	ko00590,ko01100	-	-	-	-	-	1.35245	0.0156368	0.27364
(±)5-HETE	FA	Eicosanoid	319.227	320.235	[M-H]-	C20H32O3	27995.6	25554.3	22969.5	30737.5	16257	16783.9	15001.3	13299.8	14970.8	21789.2	20170	18774.3	4531.06	25339.5	13335.3	10055.7	7065.2	5738.06	72770.7	31859.7	36623.2	25877.6	32585	32925.2	23675.1	23741.3	23476.5	C04805	HMDB0011134	5280733	mws2223	70608-72-9	28209	6554	ko00590,ko01100	-	-	-	-	-	1.28954	0.0264731	0.447063
5,6-DiHETrE	FA	Eicosanoid	337.238	338.246	[M-H]-	C20H34O4	3717.03	5845.36	3639.28	3727.13	1981.77	2855.97	4288.02	2159.53	901.921	4032.77	2705.68	3733.67	297.76	444.053	2407.92	508.309	246.991	332.821	10179.8	3116.18	3245.38	1259.96	5608.9	3592.15	3185.02	2944.9	3065.02	C14772	HMDB0002343	5283142	mws2234	213382-49-1	63974	-	ko00590,ko01100	-	-	-	-	-	-	-	-
FFA(17:0)	FA	FFA	269.248	270.256	[M-H]-	C17H34O2	2.88235e+06	4.36521e+06	3.2235e+06	3.62716e+06	1.91882e+06	2.73873e+06	1.2753e+06	2.11249e+06	2.3905e+06	1.87283e+06	2.50992e+06	3.07374e+06	579172	2.5009e+06	1.40918e+06	1.09681e+06	763348	537750	3.71092e+06	2.29299e+06	2.7474e+06	2.79278e+06	1.25099e+06	2.37326e+06	2.44079e+06	2.41464e+06	2.34527e+06	-	HMDB0002259	10465	-	-	32365	6578	-	-	-	-	-	-	-	-	-
FFA(20:4)	FA	FFA	303.232	304.24	[M-H]-	C20H32O2	3.16768e+07	4.55138e+07	3.32407e+07	4.34487e+07	2.02781e+07	3.24429e+07	1.25314e+07	2.11761e+07	2.44769e+07	2.15094e+07	2.84194e+07	3.03155e+07	3.36405e+06	2.68108e+07	1.40254e+07	7.56703e+06	4.91393e+06	1.53787e+06	6.00034e+07	4.27591e+07	5.44954e+07	4.83362e+07	5.29399e+07	3.56914e+07	3.03498e+07	3.04416e+07	3.04969e+07	C00219	HMDB0001043	5282840	-	-	15843	193	ko00590,ko00591,ko01040,ko01100,ko04216,ko04217,ko04270,ko04912	-	-	-	-	-	1.34241	0.000222394	0.470485
FFA(22:5)	FA	FFA	329.248	330.256	[M-H]-	C22H34O2	3.19385e+07	4.52148e+07	3.51428e+07	4.20575e+07	2.27902e+07	3.2027e+07	9.42239e+06	1.61844e+07	1.68185e+07	1.70372e+07	1.998e+07	2.25626e+07	6.93757e+06	2.00118e+07	1.74416e+07	9.94557e+06	7.10288e+06	1.83448e+06	2.76334e+07	1.90997e+07	2.69839e+07	1.35961e+07	1.83649e+07	1.30645e+07	2.03677e+07	2.03425e+07	2.02983e+07	-	HMDB0004708	9858729	-	-	34506	-	-	-	-	-	-	-	-	-	-
LPG(16:1/0:0)	GP	LPG	481.258	482.264	[M-H]-	C22H43O9P	19988.2	12487.2	10103.4	10167.1	18718.8	16561.6	10392.8	16344.7	8069.29	10957.2	10545.3	13434	2487.57	4172.94	4291.69	3868.85	2778.01	6677.87	12858.3	7935.95	8410.16	13893.7	9693.66	7118.92	10470.8	10691.4	10925.4	-	-	52927436	-	-	-	-	-	-	-	-	-	-	-	-	-
PC(24:0_16:1)	GP	PC	888.669	843.672	[M+COOH]-	C48H94NO8P	32866.7	29433.6	47088.6	57745.7	33526	34667.1	43112.1	34180.1	29860.1	28913.8	21116.9	17991.2	13971	6861.84	10328.5	10962.5	4779.11	17445.3	20118.8	41901.3	56645.3	14970.5	30678.1	18215.7	27943.5	28433.5	27934.2	C00157	HMDB0008563	53479175	-	-	-	-	ko00564,ko00590,ko00591,ko00592,ko01100	-	-	-	-	-	-	-	-
PC(20:4_16:1)	GP	PC	824.544	779.547	[M+COOH]-	C44H78NO8P	264723	214822	270557	273555	291660	226496	59008.4	81464	275341	106418	128405	78330.1	96748.1	49574.9	65955	98654	109738	118531	172927	248082	255368	301206	286271	222058	171308	172617	171818	C00157	HMDB0008430	52923283	-	-	88878	-	ko00564,ko00590,ko00591,ko00592,ko01100	-	-	-	-	-	1.156	0.00965573	0.490585
PE(16:1_16:0)	GP	PE	688.492	689.5	[M-H]-	C37H72NO8P	642512	592268	451882	628190	461864	485424	282730	283844	446004	373507	278244	204440	510758	73830	159364	233044	136410	233480	303114	368828	672942	386797	291409	391477	338899	332289	342192	C00350	HMDB0008956	52924223	-	-	-	-	ko00563,ko00564,ko01100,ko04136,ko04140	-	-	-	-	-	-	-	-
PE(22:0_18:1)	GP	PE	800.617	801.625	[M-H]-	C45H88NO8P	7639.15	8464.26	6332.58	7343.77	8022.26	5311.53	6491.13	5254.1	5361.37	8496.13	5948.17	4077.98	4026.48	2653.73	2901.48	3169.43	2386.29	3439.83	2493.89	5577.98	4819.53	5520.62	4185.5	3060.6	6491.63	6440.4	6423.63	C00350	HMDB0009487	9546853	-	-	-	-	ko00563,ko00564,ko01100,ko04136,ko04140	-	-	-	-	-	-	-	-
PE(17:0_20:4)	GP	PE	752.524	753.531	[M-H]-	C42H76NO8P	1.82376e+06	1.75284e+06	1.86944e+06	1.74455e+06	1.92362e+06	1.46555e+06	526512	664220	1.96706e+06	849850	945343	651225	772398	373317	474954	607842	661046	1.11031e+06	1.86793e+06	2.37502e+06	2.11652e+06	3.60255e+06	2.77477e+06	2.34294e+06	1.43102e+06	1.43286e+06	1.44191e+06	C00350	-	5283493	-	-	-	-	ko00563,ko00564,ko01100,ko04136,ko04140	-	-	-	-	-	1.31775	0.000788356	0.371639
PE(16:1_20:4)	GP	PE	736.492	737.5	[M-H]-	C41H72NO8P	215432	147913	47372.9	163466	217420	130186	42371.2	29838.1	154192	56303.7	55675.2	27456.4	56286.9	37595.5	32815.8	52092.8	44901.7	88622.9	123689	125324	157269	193206	34191.9	138984	118371	117963	120157	C00350	HMDB0008970	52924915	-	-	-	-	ko00563,ko00564,ko01100,ko04136,ko04140	-	-	-	-	-	-	-	-
CerP(d18:1/16:1)	SP	CerP	614.455	615.463	[M-H]-	C34H66NO6P	27468.9	18141.9	22438.5	20207.9	11921.8	22730	6213.78	6960.48	20188.9	13429.7	11421.3	4605.52	7155.87	12964.3	2265.27	8241.73	9150.67	13338.1	6625.7	13703.5	16881.1	10936.9	4621.75	10237.4	12838.9	12934.9	13396.9	-	-	-	-	-	-	-	-	-	-	-	-	-	-	-	-
PE(O-16:0_22:4)	GP	PE-O	752.559	753.567	[M-H]-	C43H80NO7P	30909	40114	52536.9	39017.8	43016.3	31741.9	26497.9	16451.7	23745.6	24691.1	17199.7	17916.1	10456.7	9764.24	10951.2	14148.6	9840.53	13360	30209.6	36016.6	52265.7	51105.2	23368.5	38928.1	26359.7	26838.5	26323	-	-	52924972	-	-	-	-	-	-	-	-	-	-	-	-	-
PE(O-18:0_20:4)	GP	PE-O	752.559	753.567	[M-H]-	C43H80NO7P	502018	481536	472392	476310	515033	650632	253373	215908	362400	274760	223885	206333	215927	280590	111315	161879	227106	202768	470142	645304	872183	593290	641220	477121	368496	367057	368739	-	-	52925027	-	-	-	-	-	-	-	-	-	-	1.42661	0.00106147	0.415396
PE(O-18:0_22:4)	GP	PE-O	780.591	781.599	[M-H]-	C45H84NO7P	142908	136301	118190	128665	142258	133545	59325.7	44409.8	69912.7	60494.9	49656.9	52420	38425.4	40510.5	19491.5	21775.3	41532.7	27933.8	69003.5	67551.4	128495	107401	78478.4	85818	76728.1	76317.7	75877.6	-	-	52924995	-	-	-	-	-	-	-	-	-	-	-	-	-
PE(O-20:0_22:4)	GP	PE-O	808.622	809.63	[M-H]-	C47H88NO7P	20361.9	12498.9	16367.9	16216.8	19802.9	13209.5	2879.15	3205.25	6770.46	3385.69	2831.13	3025.09	2778.88	3315.27	2326.38	2483.99	3280.35	2511.55	7755.04	6359.74	9150.87	10244.3	9116.19	6978.68	7866.66	7816.99	7899.59	-	-	52925023	-	-	-	-	-	-	-	-	-	-	1.35157	0.000359112	0.445456
PE(O-15:1_20:4)	GP	PE-O	708.497	709.505	[M-H]-	C40H72NO7P	210830	186382	202533	207039	227245	162741	99338.6	105930	232957	194703	116068	111315	135045	58766.9	51561.3	51581.3	47079.1	69998.6	394116	380535	551945	210486	306557	363698	213012	215351	217513	-	-	-	-	-	-	-	-	-	-	-	-	-	1.31033	0.00290468	0.389751
PE(O-17:1_20:4)	GP	PE-O	736.528	737.536	[M-H]-	C42H76NO7P	2.03922e+06	2.21617e+06	2.13902e+06	2.03177e+06	2.34082e+06	1.79234e+06	1.11432e+06	763333	1.99442e+06	1.21224e+06	992826	690057	612317	474293	105457	379560	154635	645294	1.05738e+06	1.73171e+06	1.89962e+06	2.50335e+06	1.57027e+06	1.72978e+06	1.27625e+06	1.2666e+06	1.28159e+06	-	-	-	-	-	-	-	-	-	-	-	-	-	-	-	-
PE(O-17:1_22:4)	GP	PE-O	764.559	765.567	[M-H]-	C44H80NO7P	253883	248473	238183	231557	255765	218540	92551.6	67140.1	177094	73974.9	73940.6	76037.7	21036.8	24700.4	12812.7	8640	13850.5	22625.8	117008	201144	256794	240759	192944	176548	141973	141143	142780	-	-	-	-	-	-	-	-	-	-	-	-	-	1.24911	0.00300228	0.473119
PE(O-19:1_22:6)	GP	PE-O	788.559	789.567	[M-H]-	C46H80NO7P	127788	126672	113386	257841	120060	187764	91437.3	84641.9	133800	104644	118306	81110.7	67536.8	90793.2	38708	69578.1	87743.4	93205.5	67725.3	197481	117290	195781	249701	91912.4	119773	119571	119651	-	-	-	-	-	-	-	-	-	-	-	-	-	-	-	-
LNAPE(16:1/N-16:0)	GP	LNAPE	688.492	689.5	[M-H]-	C37H72NO8P	397328	424637	341749	408528	366175	319390	188405	167089	324676	221909	193241	121357	327868	99325.5	109670	127294	93827.3	145412	179044	254229	445649	266478	264522	234485	271275	275008	275255	-	-	-	-	-	-	-	-	-	-	-	-	-	-	-	-
PC(16:0_17:0)	GP	PC	792.575	747.578	[M+COOH]-	C41H82NO8P	308844	286983	267061	310232	309436	292201	117612	108583	196174	138641	126428	114119	164116	83430	65624.4	83274.1	107614	98875	225523	157424	202278	261709	200632	199432	176581	175858	173437	C00157	-	24778682	-	-	-	-	ko00564,ko00590,ko00591,ko00592,ko01100	-	-	-	-	-	-	-	-
PC(15:1_18:1)	GP	PC	788.544	743.547	[M+COOH]-	C41H78NO8P	1.51938e+06	1.64899e+06	1.507e+06	1.40086e+06	1.68008e+06	1.54416e+06	1.28389e+06	1.26325e+06	1.04407e+06	1.51216e+06	1.22743e+06	1.24672e+06	814021	1.00466e+06	819389	315959	463770	961791	1.11488e+06	1.19508e+06	1.09292e+06	1.28962e+06	1.00694e+06	1.0771e+06	1.42301e+06	1.42744e+06	1.40234e+06	C00157	-	52922368	-	-	-	-	ko00564,ko00590,ko00591,ko00592,ko01100	-	-	-	-	-	-	-	-
PE(12:0_16:0)	GP	PE	634.445	635.453	[M-H]-	C33H66NO8P	26889	20102.3	15346.1	36779.4	13812.7	15101.8	12019.5	16081.4	11847.3	13320.2	13661.2	24091.2	6396.19	16264.6	11847.3	10092.4	7988.07	5139.85	24022.4	19265.7	29634.6	18360	24133.3	19397.3	18431.8	18566.9	18743.9	C00350	-	52924955	-	-	-	-	ko00563,ko00564,ko01100,ko04136,ko04140	-	-	-	-	-	-	-	-
PE(16:1_22:4)	GP	PE	764.523	765.531	[M-H]-	C43H76NO8P	104902	56472.6	106992	51275.9	53421.9	64125.3	30585.5	34189.4	46332.2	22293.3	49920.4	31059.5	48385.2	15312.2	14808.3	19546	40376.7	39391	55916.9	79914.1	66042.7	62176.1	62768.7	70415.2	62905.2	63741.4	64995.3	C00350	HMDB0008976	52924241	-	-	-	-	ko00563,ko00564,ko01100,ko04136,ko04140	-	-	-	-	-	-	-	-
PE(20:4_20:4)	GP	PE	786.507	787.515	[M-H]-	C45H74NO8P	103161	103347	219088	103118	238944	120146	41060.9	15531.1	81924.1	17814.3	33763.4	8475.17	49518.1	22035.9	16811.3	17939.3	44747	37762	70938	30291.8	46205.6	152486	202223	60957.4	62686.7	61546.8	62987.7	C00350	HMDB0009399	52924874	-	-	-	-	ko00563,ko00564,ko01100,ko04136,ko04140	-	-	-	-	-	-	-	-
PG(19:2_20:4)	GP	PG	807.518	808.525	[M-H]-	C45H77O10P	197801	199211	200145	136230	180488	116801	150149	121462	165484	175902	127913	80731.4	116557	65530.7	63615.2	58388.6	60524	99246	133047	142157	203408	156864	117623	192903	137676	134684	133438	-	-	-	-	-	-	-	-	-	-	-	-	-	-	-	-
PS(17:0_21:0)	GP	PS	818.591	791.474	[M-H]-	C43H70NO10P	862153	858755	770784	788335	850660	687621	575269	472518	773626	649226	668527	519648	431777	255699	228063	359641	366041	412091	749773	762969	975803	1.04777e+06	1.09766e+06	979678	574660	545842	565809	C02737	-	52925353	-	-	-	-	ko00260,ko00564,ko01100	-	-	-	-	-	-	-	-
PI(15:1_16:1)	GP	PI	791.471	792.479	[M-H]-	C40H73O13P	10085.4	12482.8	6958.67	12664.1	6449.16	6900.15	1788.63	4451.17	6994.52	2597.62	13892.5	8135.46	4348.74	6795.39	3574.58	937.893	4164.31	1052.75	12008	5831.05	23565.5	2335.41	8322.36	3303.88	7226.64	7492.83	7377.17	-	-	52927589	-	-	-	-	-	-	-	-	-	-	-	-	-
PA(21:0_22:0)	GP	PA	801.637	802.645	[M-H]-	C46H91O8P	5408.51	5804.56	4507.95	4563.35	7646.2	4598.85	2471.31	4141.16	4619.89	6084.74	4602.98	4056.71	3058.14	2465.26	1757.73	2787.03	2432.86	3536.04	2610.96	4227.28	4692.68	4240.27	2394.05	2797.39	4642.24	4646.09	4643.81	C00416	HMDB0115235	52929290	-	-	-	-	ko00561,ko00564,ko01100,ko04070,ko04912	-	-	-	-	-	-	-	-
PA(19:0_20:4)	GP	PA	737.512	738.52	[M-H]-	C42H75O8P	193006	197594	200617	164785	211006	190318	78772.5	61649.9	379560	84664.8	76343.8	54176.4	33207.5	26955.6	16012.6	19626.9	24361.9	30918.2	82234.2	132247	167880	199297	150230	159991	106347	106669	110983	C00416	-	52929063	-	-	-	-	ko00561,ko00564,ko01100,ko04070,ko04912	-	-	-	-	-	-	-	-
PA(18:0_22:4)	GP	PA	751.528	752.536	[M-H]-	C43H77O8P	217546	205941	230574	208377	229054	170361	129141	121228	153222	183041	108476	117663	70884.7	75157.3	57525.5	56445.4	66232.6	96289.1	129957	210223	297842	340626	133410	245079	163234	162799	162639	C00416	HMDB0115328	52929390	-	-	-	-	ko00561,ko00564,ko01100,ko04070,ko04912	-	-	-	-	-	-	-	-
PA(20:0_20:4)	GP	PA	751.528	752.536	[M-H]-	C43H77O8P	1.0986e+06	1.16629e+06	1.13726e+06	1.09587e+06	1.23024e+06	1.16281e+06	687716	544281	979280	743997	532367	550148	590130	718967	319109	411497	581490	500019	1.18151e+06	1.72539e+06	2.32374e+06	1.35669e+06	1.74037e+06	1.22118e+06	996463	991399	996142	C00416	HMDB0115156	52929229	-	-	-	-	ko00561,ko00564,ko01100,ko04070,ko04912	-	-	-	-	-	1.3854	0.0022819	0.422855
Carnitine C10:0	FA	CAR	316.25	315.241	[M+H]+	C17H33NO4	66927.5	57353.6	48474.3	73183.4	54464.1	59569	28936.5	51021.2	65302.8	28659.7	58191.7	55623	8583.86	21115.8	15807.1	40128.2	23369.1	37362.4	73738.5	54745.4	113842	107220	71199.3	42818.2	54573.5	53949	54636.1	C02301	HMDB0000651	10245190	-	1492-27-9	68830	5623	-	-	-	-	-	-	-	-	-
Carnitine C12:0	FA	CAR	344.281	343.272	[M+H]+	C19H37NO4	102641	89900.4	68166.7	106526	65512	95248.1	41159	76022.4	99203.5	61387.7	87378.8	84199.1	6242.93	30513.7	18972.6	25924.2	14349.7	17078.7	73447.9	88009.7	108526	300224	74941.4	59611.5	73890.2	74533.5	74564.8	C02301	HMDB0002250	168381	-	25518-54-1	77086	6573	-	-	-	-	-	-	-	-	-
Carnitine C14:0	FA	CAR	372.313	371.304	[M+H]+	C21H41NO4	485849	539464	296332	557195	339098	366256	247225	372183	381509	402476	430699	450552	15428.1	65566.7	40465.4	65345.9	25125.9	36198.1	122147	214851	151840	766504	248859	151046	275356	277536	276426	C02301	HMDB0005066	53477791	-	25597-07-3	84634	-	-	-	-	-	-	-	-	-	-
Carnitine C18:0	FA	CAR	428.375	427.366	[M+H]+	C25H49NO4	1.61679e+06	1.7395e+06	1.17097e+06	1.72403e+06	1.73982e+06	1.51163e+06	837603	1.42078e+06	1.25527e+06	1.6003e+06	2.16814e+06	1.16205e+06	62974.3	251147	393125	713608	364885	212467	553881	2.12002e+06	487172	8.93343e+06	2.81045e+06	904672	1.38523e+06	1.37278e+06	1.38594e+06	C02301	HMDB0000848	52922056	-	25597-09-5	84644	5811	-	-	-	-	-	-	-	-	-
Carnitine C20:0	FA	CAR	456.404	455.397	[M+H]+	C27H53NO4	204315	216060	215626	239756	227754	225996	100971	168127	157565	231927	342834	94729.1	9734.59	62661.2	94168.9	120818	89996.4	51550.4	127746	232865	95747.7	1.87136e+06	448346	144336	249587	252997	251240	C02301	-	53477833	-	-	-	-	-	-	-	-	-	-	-	-	-
Carnitine C16:1	FA	CAR	398.328	397.319	[M+H]+	C23H43NO4	529376	584806	383522	770563	403136	446451	200489	428801	483268	398076	523835	479629	15992.5	116046	68235.8	110351	47943.2	47604.6	262887	206237	217030	507444	223412	174891	320830	322600	321778	C02301	HMDB0006317	53477817	-	-	86031	-	-	-	-	-	-	-	-	-	-
CE(20:3)	ST	CE	692.644	674.6	[M+NH4]+	C47H78O2	201690	417330	557013	315603	300786	438033	283975	121032	462426	253158	481402	397662	34718.3	62198.3	16522	23678.1	37779	19500.2	601618	233358	1.04106e+06	1.00326e+06	257542	451284	334593	328390	323089	C02530	HMDB0006736	53477892	-	7274-08-0	-	-	ko00100	-	-	-	-	-	-	-	-
CE(20:4)	ST	CE	690.585	672.585	[M+NH4]+	C47H76O2	220900	230964	328862	306551	193443	151835	62361.9	40628.5	90287.4	46233.1	88965	60209.7	12155.6	28680	8560.52	31206.8	7117.26	18068.6	265253	124625	386484	476469	69201.8	187568	95194.1	95091.8	94054	C02530	HMDB0006726	6479222	-	604-34-2	-	-	ko00100	-	-	-	-	-	1.19131	0.0324794	0.257476
CE(24:5)	ST	CE	744.7	712.616	[M+NH4]+	C50H80O2	125544	136533	221417	233305	200716	119387	38879.9	45652.7	75048.6	36232.9	62542.5	83735.3	39043.6	17879.4	24944.3	21309.6	43305.5	39685	24076.1	102792	118312	201455	32509.3	78787.7	73392.1	74279.6	72674.8	C02530	-	-	-	-	-	-	ko00100	-	-	-	-	-	-	-	-
CE(24:6)	ST	CE	742.7	724.616	[M+NH4]+	C51H80O2	84114.7	110787	152753	126266	97044.4	34165.3	27141.3	20531.3	51998.5	49725.2	98322.2	79154.9	19217	7242.43	23434.4	13886	25955.2	8525.01	67108.1	77823.2	136681	190147	28550	71814.4	57283.3	56748	56168.8	C02530	-	-	-	-	-	-	ko00100	-	-	-	-	-	-	-	-
Cer(d18:1/22:0)	SP	Cer-NS	604.603	621.606	[M-H2O+H]+	C40H79NO3	2.15297e+06	1.50476e+06	1.07605e+06	2.13998e+06	1.19156e+06	997352	706815	1.39866e+06	1.48728e+06	1.09677e+06	1.40384e+06	911591	653245	620243	739020	795348	509158	1.04533e+06	998600	703748	601002	841249	1.59854e+06	571134	1.2828e+06	1.30036e+06	1.25312e+06	-	HMDB0004952	5283567	-	-	72966	7205	-	-	-	-	-	-	-	-	-
Coenzyme Q10	PR	CoQ	863.691	862.684	[M+H]+	C59H90O4	2.54192e+06	3.01834e+06	2.63953e+06	3.24612e+06	1.92164e+06	2.23117e+06	1.34381e+06	1.1731e+06	1.954e+06	1.74623e+06	1.97854e+06	2.30003e+06	460846	1.4632e+06	1.44872e+06	949732	1.38782e+06	882629	3.092e+06	2.90044e+06	2.25864e+06	4.04531e+06	2.32212e+06	1.59815e+06	1.93184e+06	1.98137e+06	1.97021e+06	C11378	HMDB0001072	5281915	-	303-98-0	46245	-	ko04216	-	-	-	-	-	-	-	-
HexCer(d18:1/24:0)	SP	HexCer-NS	632.635	811.69	[M-H2O+H]+	C48H93NO8	369821	609759	466662	611355	536053	290819	387765	486599	330906	533939	554459	548364	212610	262809	152309	215884	287335	136159	300880	375922	222286	787478	611899	208849	365917	363665	365764	C01190	HMDB0004978	6321361	-	-	-	7231	ko00600,ko01100	-	-	-	-	-	-	-	-
SHexCer(d18:1/16:0(OH))	SP	SHexCer	796.8	795.517	[M+H]+	C40H77NO12S	926843	1.0815e+06	787003	1.13255e+06	918617	1.12615e+06	490313	696549	1.0496e+06	890214	931570	779481	115181	500423	225929	281128	296416	184273	966418	1.11677e+06	449006	1.79472e+06	1.39818e+06	523149	745577	760240	756874	C06125	-	-	-	-	-	-	ko00600,ko01100	-	-	-	-	-	-	-	-
LPC(0:0/15:0)	GP	LPC	482.322	481.317	[M+H]+	C23H48NO7P	1.41674e+07	1.73104e+07	1.30898e+07	1.3325e+07	1.23214e+07	1.66127e+07	7.2638e+06	1.07797e+07	9.33632e+06	8.34023e+06	8.06071e+06	6.31474e+06	5.35701e+06	4.3097e+06	3.3428e+06	2.80473e+06	1.8865e+06	3.86117e+06	1.85139e+07	5.03426e+06	1.00512e+07	1.12206e+07	6.33082e+06	6.21694e+06	8.24669e+06	8.36491e+06	8.21045e+06	C04230	-	-	-	-	-	-	ko00564	-	-	-	-	-	-	-	-
LPC(15:0/0:0)	GP	LPC	482.322	481.317	[M+H]+	C23H48NO7P	1.27821e+07	1.5534e+07	1.21121e+07	5.47111e+06	1.13421e+07	1.58811e+07	7.06205e+06	1.05973e+07	8.75729e+06	8.12068e+06	7.47053e+06	6.48371e+06	5.04128e+06	4.33142e+06	3.33599e+06	2.7608e+06	1.76724e+06	3.74172e+06	1.73e+07	4.82408e+06	8.60135e+06	1.10614e+07	6.35955e+06	6.14409e+06	8.01484e+06	8.11116e+06	7.99455e+06	C04230	HMDB0010381	24779458	-	-	580912	-	ko00564	-	-	-	-	-	-	-	-
LPC(17:1/0:0)	GP	LPC	508.339	507.332	[M+H]+	C25H50NO7P	7.24833e+06	9.59383e+06	7.90371e+06	7.9971e+06	6.76019e+06	8.49651e+06	5.85416e+06	1.12299e+07	6.21804e+06	7.42486e+06	6.56836e+06	4.41318e+06	5.39885e+06	4.35132e+06	3.64007e+06	3.60665e+06	1.00562e+06	3.56917e+06	1.01547e+07	3.27827e+06	7.56806e+06	4.67674e+06	4.10816e+06	4.43281e+06	6.29647e+06	6.27182e+06	6.19637e+06	C04230	-	42607442	-	-	-	-	ko00564	-	-	-	-	-	-	-	-
LPC(O-18:0)	GP	LPC-O	510.392	509.385	[M+H]+	C26H56NO6P	6.34574e+07	7.01593e+07	6.29489e+07	6.97796e+07	4.11969e+07	9.13627e+07	1.2735e+07	2.37605e+07	1.54441e+07	1.82762e+07	2.41079e+07	2.79276e+07	8.46609e+06	5.06224e+07	1.70831e+07	1.44492e+07	1.24691e+07	7.41705e+06	7.62706e+07	2.02847e+07	3.542e+07	3.66832e+07	3.20063e+07	1.82009e+07	3.6177e+07	3.61017e+07	3.61998e+07	C04317	HMDB0011149	2733532	-	-	75216	-	ko00565,ko01100	-	-	-	-	-	-	-	-
LPC(O-16:1)	GP	LPC-O	480.345	479.338	[M+H]+	C24H50NO6P	1.6839e+07	2.50646e+07	2.41989e+07	2.26747e+07	1.41071e+07	1.93609e+07	1.17984e+07	1.62666e+07	1.37425e+07	1.8216e+07	2.19e+07	2.00949e+07	7.30073e+06	2.46415e+07	6.58593e+06	6.83751e+06	5.37105e+06	3.05092e+06	2.94594e+07	1.74257e+07	3.11195e+07	2.82123e+07	1.45972e+07	1.66102e+07	1.65468e+07	1.62433e+07	1.61564e+07	C04230	-	24779503	-	-	-	-	ko00564	-	-	-	-	-	-	-	-
LPE(17:0/0:0)	GP	LPE	468.305	467.301	[M+H]+	C22H46NO7P	951526	967458	587311	689883	808138	1.21385e+06	426524	644129	643007	686366	841378	610151	234689	671773	536685	224911	121798	290429	1.57305e+06	533854	672136	1.44494e+06	677044	484964	714962	720377	715399	-	-	52925149	-	-	-	-	-	-	-	-	-	-	-	-	-
LPE(16:1/0:0)	GP	LPE	452.278	451.27	[M+H]+	C21H42NO7P	135558	159466	93838.4	121743	101810	177397	87898.2	86555.9	90369.6	117580	53247.5	55009.7	66942.7	57564.5	96687	16573.8	21852.3	36241.5	138043	58979.3	90232.9	62918.2	61384.1	56700.1	70166.2	70633.8	71291.9	-	HMDB0011474	53480923	-	-	-	-	-	-	-	-	-	-	-	-	-
PC(15:0_20:4)	GP	PC	768.554	767.547	[M+H]+	C43H78NO8P	1.06384e+07	8.78647e+06	9.88051e+06	1.05491e+07	1.24477e+07	9.69707e+06	3.68153e+06	4.71673e+06	1.56024e+07	6.24503e+06	7.51619e+06	3.49628e+06	5.18552e+06	2.69988e+06	2.39144e+06	4.24635e+06	4.86847e+06	5.77281e+06	5.02204e+06	1.05454e+07	7.04377e+06	1.5512e+07	1.34062e+07	9.50097e+06	7.84677e+06	7.82191e+06	7.92e+06	C00157	HMDB0007949	52922330	-	-	86344	-	ko00564,ko00590,ko00591,ko00592,ko01100	-	-	-	-	-	-	-	-
PC(20:4_17:0)	GP	PC	796.57	793.562	[M+H]+	C45H80NO8P	1.82922e+07	1.63105e+07	1.86553e+07	1.74929e+07	2.04561e+07	1.75656e+07	8.28893e+06	1.25148e+07	2.9551e+07	1.49235e+07	1.93487e+07	1.02216e+07	2.93241e+06	1.71179e+06	6.68175e+06	3.19812e+06	4.55648e+06	1.22875e+07	2.10111e+07	3.42393e+07	6.17202e+06	4.85136e+07	4.19709e+07	2.86939e+07	1.98967e+07	1.99823e+07	1.97688e+07	C00157	-	52923285	-	-	-	-	ko00564,ko00590,ko00591,ko00592,ko01100	-	-	-	-	-	-	-	-
PC(O-16:0_22:0)	GP	PC-O	804.685	803.677	[M+H]+	C46H94NO7P	1.49594e+06	1.80588e+06	1.0446e+06	1.38738e+06	1.23225e+06	1.23705e+06	894156	1.12784e+06	1.03761e+06	1.47494e+06	1.47792e+06	1.10969e+06	442477	614051	341362	309908	344574	417199	834558	594420	888668	902888	705661	703691	898758	967343	941617	C00157	HMDB0013408	24779329	-	-	86243	-	ko00564,ko00590,ko00591,ko00592,ko01100	-	-	-	-	-	-	-	-
PC(O-16:0_14:1)	GP	PC-O	690.544	689.536	[M+H]+	C38H76NO7P	3.89774e+06	4.84614e+06	3.86827e+06	4.14485e+06	3.04033e+06	4.20619e+06	2.54985e+06	1.39355e+06	5.4409e+06	3.65614e+06	4.18843e+06	2.61488e+06	1.02182e+06	1.85297e+06	952809	1.96576e+06	1.52316e+06	2.24759e+06	4.18647e+06	6.68032e+06	7.96488e+06	9.14115e+06	5.62367e+06	5.28119e+06	4.20586e+06	4.29645e+06	4.28141e+06	C00157	HMDB0013403	52923736	-	-	-	-	ko00564,ko00590,ko00591,ko00592,ko01100	-	-	-	-	-	-	-	-
PE(P-18:0_20:3)	GP	PE-P	754.575	753.567	[M+H]+	C43H80NO7P	758549	755531	697377	675190	795109	720712	398314	343587	577537	454141	312927	263113	325883	411560	138290	194376	333622	273862	463346	605828	823103	777797	603303	582607	507742	515342	503954	C00350	HMDB0011383	53480854	-	-	-	-	ko00563,ko00564,ko01100,ko04136,ko04140	-	-	-	-	-	-	-	-
PE(P-15:0_20:4)	GP	PE-P	710.512	709.505	[M+H]+	C40H72NO7P	651523	617843	584951	567049	665172	572156	278469	359758	464925	426043	333876	282143	226890	160100	134241	106013	91118.1	131282	665569	628460	984252	376281	530751	639629	482717	489304	487572	C00350	-	-	-	-	-	-	ko00563,ko00564,ko01100,ko04136,ko04140	-	-	-	-	-	-	-	-
PE(P-16:0_20:4)	GP	PE-P	724.528	723.52	[M+H]+	C41H74NO7P	2.40499e+07	2.53071e+07	2.79544e+07	2.27131e+07	2.53549e+07	1.95462e+07	1.75963e+07	1.61232e+07	2.62048e+07	2.38922e+07	1.69839e+07	1.45056e+07	1.47495e+07	1.04681e+07	7.98746e+06	8.82825e+06	6.89313e+06	1.1685e+07	1.72301e+07	1.94218e+07	2.47506e+07	2.03167e+07	1.63036e+07	2.0564e+07	1.95162e+07	1.97306e+07	1.9481e+07	C00350	HMDB0011352	52925126	-	-	84527	-	ko00563,ko00564,ko01100,ko04136,ko04140	-	-	-	-	-	-	-	-
PE(P-17:0_20:4)	GP	PE-P	738.544	737.536	[M+H]+	C42H76NO7P	3.41326e+06	3.10377e+06	3.46542e+06	2.88459e+06	3.89361e+06	3.00673e+06	1.83164e+06	2.72851e+06	3.22721e+06	1.66669e+06	1.41323e+06	1.08094e+06	1.71439e+06	1.60774e+06	354136	1.0001e+06	1.03233e+06	1.4164e+06	1.26528e+06	1.81244e+06	4.61766e+06	2.26783e+06	1.62862e+06	2.07201e+06	2.12252e+06	2.15477e+06	2.15552e+06	C00350	-	-	-	-	-	-	ko00563,ko00564,ko01100,ko04136,ko04140	-	-	-	-	-	-	-	-
PE(P-18:0_20:4)	GP	PE-P	752.559	751.552	[M+H]+	C43H78NO7P	1.9834e+07	1.94952e+07	1.81165e+07	1.81391e+07	2.06979e+07	1.96598e+07	1.05349e+07	8.53606e+06	1.59255e+07	1.16228e+07	8.72962e+06	7.52864e+06	9.21985e+06	1.05614e+07	4.31827e+06	5.74051e+06	8.57957e+06	7.81454e+06	1.24524e+07	1.63458e+07	2.15528e+07	2.12462e+07	1.5838e+07	1.58758e+07	1.47718e+07	1.49113e+07	1.47103e+07	C00350	HMDB0005779	9547058	-	-	78342	6548	ko00563,ko00564,ko01100,ko04136,ko04140	-	-	-	-	-	-	-	-
PE(P-18:0_22:4)	GP	PE-P	780.591	779.583	[M+H]+	C45H82NO7P	4.70252e+06	4.45519e+06	4.15308e+06	4.2031e+06	5.1037e+06	4.27112e+06	2.54474e+06	1.88615e+06	2.86014e+06	2.53535e+06	2.08787e+06	1.89256e+06	1.50972e+06	1.4822e+06	669933	590357	1.35459e+06	987530	2.68854e+06	2.42246e+06	4.99871e+06	4.67971e+06	3.02616e+06	2.77941e+06	2.9782e+06	3.00643e+06	2.98833e+06	C00350	HMDB0011391	52925094	-	-	-	-	ko00563,ko00564,ko01100,ko04136,ko04140	-	-	-	-	-	-	-	-
SM(d18:1/14:0)	SP	SM	675.544	674.536	[M+H]+	C37H75N2O6P	726746	785736	654027	663764	560537	600109	258272	270538	484974	405221	435068	266750	165581	357782	144122	299757	221127	254293	278154	373700	450814	453397	268238	334674	406372	405771	404555	C00550	HMDB0012097	11433862	-	-	64486	-	ko00600,ko01100,ko04217	-	-	-	-	-	-	-	-
SM(d18:1/19:0)	SP	SM	745.622	744.615	[M+H]+	C42H85N2O6P	7.11861e+06	7.77586e+06	7.36096e+06	7.35931e+06	6.9713e+06	7.41115e+06	3.8608e+06	3.49091e+06	5.81903e+06	5.58005e+06	5.5764e+06	3.29918e+06	1.49034e+06	6.00162e+06	1.43693e+06	895155	2.92128e+06	1.91986e+06	1.09082e+06	5.7565e+06	1.52701e+06	7.14587e+06	1.57408e+06	4.73511e+06	5.58203e+06	5.65134e+06	5.57371e+06	C00550	-	52931171	-	-	-	-	ko00600,ko01100,ko04217	-	-	-	-	-	-	-	-
SM(d18:1/22:0)	SP	SM	787.669	786.661	[M+H]+	C45H91N2O6P	368727	804620	206336	312309	660161	348241	110130	426674	170314	379163	119172	238415	78880.5	75554.4	201055	128967	159548	66565.8	204426	64663	333604	409484	62047.3	96216.3	315714	333840	320572	C00550	HMDB0012103	44260125	-	-	74532	-	ko00600,ko01100,ko04217	-	-	-	-	-	-	-	-
SM(d18:1/21:1)	SP	SM	771.638	770.63	[M+H]+	C44H87N2O6P	4.21975e+06	5.41203e+06	4.41139e+06	5.10527e+06	3.90909e+06	6.05029e+06	3.3071e+06	4.15458e+06	4.7065e+06	5.53074e+06	4.26406e+06	3.34323e+06	2.10519e+06	3.74401e+06	1.75876e+06	3.13775e+06	1.24195e+06	1.45228e+06	3.72243e+06	3.98936e+06	5.32167e+06	4.4349e+06	3.01596e+06	3.81771e+06	4.19122e+06	4.23761e+06	4.23932e+06	C00550	-	52931187	-	-	-	-	ko00600,ko01100,ko04217	-	-	-	-	-	-	-	-
CE(26:6)	ST	CE	770.682	752.647	[M+NH4]+	C53H84O2	27779.1	26061.4	26255.4	27971.4	35058.7	22106.6	11565.1	9644.97	8017.24	12608.7	18129	13696.7	11474.2	4165.25	10716.5	2663.41	10476	3955.12	8577.2	14051.2	14129	26774.4	5051.32	15261.2	17390.1	17674	17407.9	C02530	-	-	-	-	-	-	ko00100	-	-	-	-	-	-	-	-
SPH(d17:1)	SP	SPH	286.282	285.267	[M+H]+	C17H35NO2	1.03683e+06	853766	1.26401e+06	1.07764e+06	1.38931e+06	1.45763e+06	597487	726737	1.17641e+06	840021	1.12492e+06	1.10983e+06	149142	338442	215427	187894	233397	184854	1.21192e+06	2.42354e+06	1.0928e+06	3.21922e+06	1.72468e+06	1.0402e+06	1.15307e+06	1.15215e+06	1.13593e+06	-	-	5283557	-	-	-	-	-	-	-	-	-	-	-	-	-
Carnitine C17:0	FA	CAR	414.358	413.351	[M+H]+	C24H47NO4	310347	748376	490267	349140	281382	216065	173984	418024	560881	370242	505293	362108	5356.54	56143.8	55349.4	95226.6	34709.2	61329	157069	443928	139819	1.86496e+06	608874	223904	437418	440088	436290	C02301	-	53477803	-	-	-	-	-	-	-	-	-	-	-	-	-
Carnitine C21:0	FA	CAR	470.421	469.413	[M+H]+	C28H55NO4	36125	30504.4	31121.7	42681.5	43864.1	45665.4	7022.16	15361.5	28625	17106.4	30358.2	11749.8	1662.31	2507.51	5785.56	8276.77	7822.88	5112.91	14862.4	18985.7	8651.96	120162	27577.9	14770.4	24575.5	24687.2	24191.1	C02301	-	-	-	-	-	-	-	-	-	-	-	-	-	-	-
Carnitine C22:0	FA	CAR	484.437	483.429	[M+H]+	C29H57NO4	92405.1	92313	89207.7	105018	91046.1	108021	28907.8	62451.1	80451.1	61381	106010	41781.1	3492.2	15239	19047.8	16625	16732.2	17649.9	28408	31157.3	16373.5	269583	68202.7	41083.4	69096.7	69290	68856.4	C02301	-	71464577	-	-	-	-	-	-	-	-	-	-	-	-	-
Carnitine C23:0	FA	CAR	498.452	497.444	[M+H]+	C30H59NO4	35214.9	21739.5	26405.9	31836.1	23903.7	25799.4	19011.4	8537.93	39645.7	17523.4	22912.4	7557.04	2430.27	2430.27	2355.92	3448.65	3016.7	2946.4	8053.71	9591.05	7628.13	92946.9	18419.2	17999.4	17977.4	18828.8	19655	C02301	-	-	-	-	-	-	-	-	-	-	-	-	-	-	-
Carnitine C24:0	FA	CAR	512.468	511.46	[M+H]+	C31H61NO4	49179	54913.4	59533.3	51895.5	35484.4	58892	36858.5	44590.7	78397.1	55289.2	57647.4	29705.5	5009.73	7114.18	9492.24	4160.09	3763.01	10009.8	26219.5	10840.6	20944.7	75264.2	20156.4	23552.1	31113.4	31022.9	29866.5	C02301	-	-	-	-	-	-	-	-	-	-	-	-	-	-	-
Carnitine C20:3	FA	CAR	450.358	449.351	[M+H]+	C27H47NO4	59373.6	69429.3	49421.9	64481.2	57304.6	45436.6	22978.4	43404.9	52805	52926.9	63049.8	51245.7	3101.38	19071.7	13525.5	26500.6	14378.9	9979.22	44476.9	31327.4	36128.1	82478.4	25865.2	28697	39524.3	39959.6	39364	C02301	-	-	-	-	-	-	-	-	-	-	-	-	-	-	-
Carnitine C20:4	FA	CAR	448.343	447.335	[M+H]+	C27H45NO4	102966	137862	145482	191948	119323	182541	65190.5	84914.7	135779	55262.9	127386	133804	4997.71	34573.2	14964.1	12574.5	10754.5	10377.7	76946.3	117304	60415	200507	89107.8	69096	95896	96120.7	95854.5	C02301	-	71464486	-	-	-	-	-	-	-	-	-	-	-	-	-
Carnitine C22:4	FA	CAR	476.374	475.366	[M+H]+	C29H49NO4	25934.5	26955	23792.6	33630	29897.2	22876.6	9228.33	16062.4	17336.3	20573.1	28215.6	19258.9	594.253	4773.32	1295.68	9958.78	5698.11	4790.5	11877.4	17556.8	11236.2	58058.5	13299.2	9556.98	19001.9	18893.8	19006.8	C02301	-	71464592	-	-	-	-	-	-	-	-	-	-	-	-	-
Carnitine C24:5	FA	CAR	502.39	501.382	[M+H]+	C31H51NO4	35020.7	39065.3	36613.2	43247	34307	23093.9	12394.5	31636.7	15694.1	43153.3	55848.3	16818.6	958.512	4512.38	10401.6	21545.2	13576.1	3556.27	5562.56	17129.9	6125.21	71705.5	8064.1	5487.93	24258.6	23890	24103.5	C02301	-	-	-	-	-	-	-	-	-	-	-	-	-	-	-
PE(P-18:1_16:1)	GP	PE-P	700.528	699.52	[M+H]+	C39H74NO7P	687108	695654	526890	507165	99884.5	451792	236305	222989	237650	307280	217077	321791	208460	165766	90672	113591	104606	122483	103472	247766	498762	165498	184102	132629	306309	301820	302540	C00350	-	-	-	-	-	-	ko00563,ko00564,ko01100,ko04136,ko04140	-	-	-	-	-	-	-	-
PE(P-16:1_22:2)	GP	PE-P	754.575	753.567	[M+H]+	C43H80NO7P	712487	738039	701732	665732	754466	699475	337539	327194	586148	436214	307583	291878	348018	377946	161392	221015	343674	280881	454408	578093	824576	743478	588489	638338	549729	554793	554150	C00350	-	-	-	-	-	-	ko00563,ko00564,ko01100,ko04136,ko04140	-	-	-	-	-	-	-	-
PE(P-16:0_22:4)	GP	PE-P	752.559	751.552	[M+H]+	C43H78NO7P	3.70497e+06	3.43429e+06	3.8364e+06	3.46519e+06	3.85562e+06	2.82592e+06	2.39788e+06	2.03074e+06	2.85089e+06	3.1538e+06	2.06252e+06	1.89553e+06	1.1107e+06	1.13912e+06	848474	960669	973585	1.49486e+06	1.86933e+06	2.79103e+06	4.18072e+06	4.54494e+06	2.05622e+06	3.3942e+06	2.8218e+06	2.78677e+06	2.8209e+06	C00350	-	52925066	-	-	-	-	ko00563,ko00564,ko01100,ko04136,ko04140	-	-	-	-	-	-	-	-
PE(P-17:0_22:4)	GP	PE-P	766.575	765.567	[M+H]+	C44H80NO7P	1.13145e+06	1.22317e+06	1.13544e+06	1.13726e+06	1.26603e+06	1.17973e+06	469286	312526	1.0305e+06	542360	420583	388302	187530	168552	78066.8	124856	202437	180679	501329	695254	806426	1.4177e+06	676303	877883	783576	792780	780106	C00350	-	-	-	-	-	-	ko00563,ko00564,ko01100,ko04136,ko04140	-	-	-	-	-	-	-	-
PE(P-19:0_20:4)	GP	PE-P	766.575	765.567	[M+H]+	C44H80NO7P	251650	239492	211556	257996	281569	268705	153571	109339	238393	151815	121644	108085	106839	131125	23872	59863.9	105285	87515.7	342918	317280	549557	437702	353708	306257	218028	215853	215161	C00350	-	-	-	-	-	-	ko00563,ko00564,ko01100,ko04136,ko04140	-	-	-	-	-	1.40266	0.000674931	0.382612
PE(P-16:0_24:4)	GP	PE-P	780.591	779.583	[M+H]+	C45H82NO7P	50380.9	139591	177349	118441	171808	114509	39474.4	32089.3	59859.5	55517.6	41304.6	45328	30124	35723.2	33036.8	25714.6	21222.4	45623.3	34179.2	84602.7	98701.1	140152	65491.7	77775.4	83135.5	85054.8	84968.6	C00350	-	-	-	-	-	-	ko00563,ko00564,ko01100,ko04136,ko04140	-	-	-	-	-	-	-	-
PE(P-18:0_24:5)	GP	PE-P	806.606	805.599	[M+H]+	C47H84NO7P	177638	246936	150118	232510	238941	202517	75977.1	66704	82117.5	100474	32484.5	88665.2	43350.7	17652.9	41878.9	41437.9	47759.8	16322.9	69423.2	122342	148702	153964	105382	86732.3	154507	151719	152865	C00350	-	-	-	-	-	-	ko00563,ko00564,ko01100,ko04136,ko04140	-	-	-	-	-	-	-	-
LPE(19:0)	GP	LPE	496.34	495.332	[M+H]+	C24H50NO7P	36946.6	35140.1	23450	32060.4	29595.9	46704.9	15672.3	21662.7	23217.5	26509.3	30486	24202.1	7759.63	32560.2	21442.7	11674.3	7571.23	9198.13	81042.3	24366.3	39090.5	64384	25234	22423.1	33153.2	33192	32614.5	-	-	52925147	-	-	-	-	-	-	-	-	-	-	-	-	-
Cer(d16:1/25:1)	SP	Cer-NS	616.603	633.606	[M-H2O+H]+	C41H79NO3	232687	258859	178270	305381	169895	288992	82399.6	121372	159265	106422	131799	116776	40705.2	134823	53346.1	56440.3	62836.5	72618	138135	155164	115168	325276	132369	122145	135999	135702	132125	-	-	-	-	-	-	-	-	-	-	-	-	-	-	-	-
Cer(d16:1/26:1)	SP	Cer-NS	630.618	647.622	[M-H2O+H]+	C42H81NO3	755332	524588	501611	723361	452617	652718	366412	453601	494385	419669	593072	441476	90999.1	286974	107520	119320	120965	134604	507484	503303	530546	1.0601e+06	571146	346603	460112	467967	462319	-	-	-	-	-	-	-	-	-	-	-	-	-	-	-	-
Cer(d17:1/16:0)	SP	Cer-NS	506.493	523.496	[M-H2O+H]+	C33H65NO3	1.47026e+06	1.26442e+06	1.03079e+06	1.54545e+06	1.09903e+06	1.06821e+06	650772	929657	1.31622e+06	377628	1.04179e+06	861298	205889	489828	322182	359961	329254	533207	1.26662e+06	1.66237e+06	1.03542e+06	2.15376e+06	1.89952e+06	1.01081e+06	1.1232e+06	1.13813e+06	1.11661e+06	-	-	-	-	-	-	-	-	-	-	-	-	-	-	-	-
Cer(d17:1/20:0)	SP	Cer-NS	562.556	579.559	[M-H2O+H]+	C37H73NO3	57125	57826.6	45065.3	68609	17839.1	30847.8	13643.8	25619.5	47600.6	28924.8	30933.2	28777.7	11340	24276.4	15511.5	3826.93	14238.5	20588.3	40462.5	41249.1	36320.5	86515.5	77274.4	33405.7	38584.4	39013.2	38440.4	-	-	-	-	-	-	-	-	-	-	-	-	-	-	-	-
Cer(d17:1/25:1)	SP	Cer-NS	630.618	647.622	[M-H2O+H]+	C42H81NO3	125392	92544.6	77199	139637	70918.5	99742.2	13803.1	81293.8	141243	72442.4	42819.4	90292.6	22189	49959.6	22420.9	47232.8	56870.4	83680.5	153785	178627	128295	334440	235988	116479	96836.1	99090.3	97176.7	-	-	-	-	-	-	-	-	-	-	-	-	-	1.07338	0.0155138	0.385055
Cer(t17:2/22:0)	SP	Cer-NP	604.566	621.57	[M-H2O+H]+	C39H75NO4	105962	48781.8	130538	105544	43198.2	107033	37006.3	83261.9	100873	105015	88051.1	88329	30478.7	35101	28784.9	25290.9	41942.1	23957.9	86556.1	61106.2	90105.1	62102.4	67840.9	69406.2	82163.5	81115.2	82850.7	-	-	-	-	-	-	-	-	-	-	-	-	-	-	-	-
Cer(t18:0/24:0)	SP	Cer-NP	668.655	667.648	[M+H]+	C42H85NO4	297499	239949	258859	280055	263867	314743	176332	254501	325220	397939	297878	191633	67811.7	185979	100434	122806	105549	144325	157944	144336	110728	293181	293608	122515	200004	203401	199960	-	-	-	-	-	-	-	-	-	-	-	-	-	-	-	-
Dodecanedioic Acid	FA	FFA	229.1	230.152	[M-H]-	C12H22O4	4.28947e+06	3.71402e+06	5.0829e+06	3.63006e+06	5.58129e+06	4.19988e+06	2.23595e+06	1.75976e+06	1.82838e+06	5.13276e+06	2.23006e+06	4.111e+06	2.34356e+06	1.60308e+06	1.75862e+06	1.3964e+06	2.73838e+06	2.91433e+06	3.77703e+06	6.86412e+06	6.71781e+06	4.49716e+06	4.25417e+06	4.28798e+06	3.12879e+06	3.12985e+06	3.15917e+06	C02678	HMDB0000623	12736	-	693-23-2	4676	5596	-	-	-	-	-	-	-	-	-
N'-Formylkynurenine	Amino acid and Its metabolites	Amino acid derivatives	235.1	236.08	[M-H]-	C11H12N2O4	59388.8	100995	68484.2	75926.8	70039.3	37655	20862.2	46770.4	26032.7	47588	29619	21087.2	11172.9	26551.4	32021	36873.5	10622.2	27933.7	50880.3	92148	71860.5	142294	122664	48637.1	55910	56246.7	55926.6	-	HMDB0001200	910	-	1022-31-7	18377	-	-	-	-	-	-	-	1.25239	0.0142466	0.363226
(3-Methoxy-4-hydroxyphenyl)ethylene glycol sulfate	Organic acid and Its derivatives	Organic acid and Its derivatives	263	264.03	[M-H]-	C9H12O7S	2.20166e+06	2.23237e+06	1.93684e+06	2.1311e+06	2.29959e+06	2.44976e+06	1.56598e+06	2.32112e+06	1.51269e+06	1.33813e+06	2.16757e+06	1.89845e+06	833816	1.0947e+06	276263	630084	462698	1.27957e+06	3.21734e+06	9.43667e+06	1.85998e+07	3.09035e+06	4.55633e+06	7.26011e+06	3.17281e+06	3.19214e+06	3.20223e+06	-	HMDB0000559	4183	-	3415-67-6	137054	5543	-	-	-	-	-	-	-	-	-
11,12-EET	FA	Oxidized lipids	319.2	320.235	[M-H]-	C20H32O3	8.00915e+06	8.59013e+06	6.03249e+06	8.85495e+06	6.08043e+06	6.76921e+06	3.68711e+06	2.3183e+06	3.98312e+06	3.00141e+06	4.94413e+06	2.7652e+06	5.55116e+06	3.5786e+06	1.78104e+06	1.85396e+06	2.77348e+06	3.6503e+06	4.85008e+06	5.11976e+06	6.02393e+06	5.84764e+06	2.77244e+06	4.26547e+06	4.21623e+06	4.2179e+06	4.25901e+06	-	HMDB0004673	5283204	-	123931-40-8	132276	-	-	-	-	-	-	-	-	-	-
15-oxoETE	FA	Oxidized lipids	317.2	318.219	[M-H]-	C20H30O3	791000	980312	1.04238e+06	1.18707e+06	571409	852405	205053	85501.4	134204	218593	218163	139721	144606	151660	181413	167827	34450.5	257701	782866	873233	943246	302343	484969	596997	467039	467710	472146	C04577	HMDB0010210	5280701	-	81416-72-0	15559	-	ko00590,ko01100	-	-	-	-	-	1.38281	0.00370546	0.251336
5,6-EET	FA	Oxidized lipids	319.2	320.235	[M-H]-	C20H32O3	31505.7	47537	80350.9	30189.8	13828.5	24651.9	17363.2	9617.44	12037.2	17571.5	12486.7	7846.18	6351.26	12018.4	11820.8	14224.8	2573.76	18825.6	42780.6	75309.9	91817.7	27956.6	41671.4	32203.1	29468.3	29825.1	29841.5	C14768	-	5283202	-	87173-80-6	-	-	ko00590,ko01100,ko04270	-	-	-	-	-	1.3811	0.0129695	0.246752
(±)8-HETE	FA	Oxidized lipids	319.2	320.235	[M-H]-	C20H32O3	1.09639e+07	1.33179e+07	9.8209e+06	1.28761e+07	4.16287e+06	7.89445e+06	9.17418e+06	1.89024e+06	4.43431e+06	4.18834e+06	3.15998e+06	2.94713e+06	1.04519e+06	4.73137e+06	3.07459e+06	1.70761e+06	1.00777e+06	3.49733e+06	1.0332e+07	9.78078e+06	1.6836e+07	7.01612e+06	1.6049e+07	1.8849e+07	7.05586e+06	7.1374e+06	7.09942e+06	C14776	HMDB0004679	11976122	-	98462-03-4	34486	-	ko00590,ko01100,ko03320	-	-	-	-	-	1.2719	0.00406421	0.327076
(±)8(9)-DiHET	FA	Oxidized lipids	337	338.246	[M-H]-	C20H34O4	28427.3	26728.1	44348.8	17608.9	7897.55	16865.1	7975.49	4999.06	7319.62	6694.67	10108.5	6063.45	2968.06	9562.96	8214.19	8592.55	2072.6	10146	23026.6	39549.7	40068.6	9759.16	27895.7	27752.9	16017.4	16054.8	16058.9	C14773	HMDB0002311	5283144	-	192461-96-4	63970	-	ko00590,ko01100	-	-	-	-	-	1.36188	0.0059035	0.256829
(±)11(12)-DiHET	FA	Oxidized lipids	337.2	338.246	[M-H]-	C20H34O4	271767	312488	274651	221205	106828	207160	103467	66242.9	81592.6	90277.7	76401.6	67725.9	33250.3	76177.4	78330.4	76053.3	33170.7	138072	283197	353186	313567	115524	281273	247150	161522	161588	163253	C14774	HMDB0002314	5283146	-	-	63969	-	ko00590,ko01100	-	-	-	-	-	1.41095	0.00234645	0.30473
15-keto Prostaglandin F1α	FA	Oxidized lipids	353.2	354.241	[M-H]-	C20H34O5	948024	630356	545103	1.05808e+06	562319	486556	558680	581588	523813	512258	519188	799909	732519	440882	229647	140562	172272	364156	454096	744119	827099	1.02753e+06	359689	609258	521277	527366	521531	-	HMDB0060045	5283118	-	21562-58-3	72593	-	-	-	-	-	-	-	-	-	-
N-Arachidonoyl-L-Alanine	FA	Others	374.3	375.277	[M-H]-	C23H37NO3	100484	111560	85622.7	161466	61632.5	64786.9	57903.1	32872	79187.5	38418	49628.5	57130.9	1696.37	34715.6	21114.3	35522.6	22063.3	20265.7	91052.3	23920.9	29674.5	64488.2	85152.4	134411	73379.8	73808	72881.7	-	-	40846579	-	401941-73-9	-	-	-	-	-	-	-	-	-	-	-
Docodiendioicacid	Organic acid and Its derivatives	Organic acid and Its derivatives	365.3	366.277	[M-H]-	C22H38O4	232160	282364	248984	164439	120901	169463	57127.8	76190.5	37408.5	65478.1	36359.4	52089.5	19192.2	38252.2	21258.2	32466.7	17625	34456.2	87241.5	535167	522083	285606	288528	161759	141053	141279	144073	-	-	-	-	-	-	-	-	-	-	-	-	-	1.35358	0.0178276	0.172653
7,8,4'-Trihydroxyisoflavone	Benzene and substituted derivatives	Benzene and substituted derivatives	269	270.053	[M-H]-	C15H10O5	403871	285185	413581	402284	413517	382073	107832	162315	119887	114470	83663.1	104816	6367.79	69927.7	34511	59074.7	53156.8	43767	71092.8	925165	1.04104e+06	251208	1.35758e+06	157214	279644	285143	285289	C01477	HMDB0033860	5466139	-	75187-63-2	-	-	ko01100	-	-	-	-	-	-	-	-
Dihydrodaidzein	Benzene and substituted derivatives	Benzene and substituted derivatives	255.1	256.074	[M-H]-	C15H12O4	162302	103143	81151	186866	418256	151532	77881.9	80637.1	60453.8	47886.4	58299.7	94578.1	1634.11	27491.2	1124.84	8696.03	3786.21	2378.94	726011	24971.1	36398.9	195008	434076	162968	122840	125078	124962	-	HMDB0005760	176907	-	17238-05-0	75842	-	-	-	-	-	-	-	-	-	-
15(R)-Prostaglandin E1	FA	Oxidized lipids	353.2	354.241	[M-H]-	C20H34O5	283670	215157	169763	318619	158903	173271	167720	180763	171611	158574	165543	247900	221246	129175	79694.3	32874.4	47222.6	119941	125674	234115	275290	364538	129674	194089	164383	164476	166405	-	-	5283056	-	20897-91-0	-	-	-	-	-	-	-	-	-	-	-
N-ethylene glycol neuraminic acid	Amino acid and Its metabolites	Amino acid derivatives	324.1	325.101	[M-H]-	C11H19NO10	5.06742e+06	6.45659e+06	4.86823e+06	1.03169e+07	9.19273e+06	7.72623e+06	5.73595e+06	3.66835e+06	2.69852e+06	3.1458e+06	2.07995e+06	2.14329e+06	475826	1.02293e+06	354304	799427	589017	995996	1.09235e+06	3.30025e+06	1.04752e+07	2.03563e+06	3.88833e+06	5.23117e+06	4.09525e+06	4.22684e+06	4.20716e+06	C03410	HMDB0000833	123802	-	1113-83-3	62084	3580	ko00520	-	-	-	-	-	-	-	-
Diethylstilbestrol	Hormones and hormone related compounds	Hormones and hormone related compounds	267.1	268.146	[M-H]-	C18H20O2	33877.3	31561.1	36298.4	67342.9	91178.3	54804.5	38984	26971.4	18857.3	16037.4	27919.6	44350.4	7076.9	21750.3	13439.7	31982.8	6287.3	20825.3	150583	25775.2	18467.2	186003	270884	85664.5	51372.9	52673.5	51831.6	-	-	448537	-	56-53-1	-	-	-	-	-	-	-	-	-	-	-
Carnosic acid	Others	Others	331.2	332.199	[M-H]-	C20H28O4	185329	151640	225715	100777	51731.5	97435.7	25250.9	34821.3	30280.5	44125	25444.2	38612.9	28833	22180.2	11896.1	27808.4	11330.7	75112.8	162512	205705	508339	103783	110362	105021	125081	123837	125038	C21818	HMDB0002358	65126	-	3650-09-7	-	-	-	-	-	-	-	-	1.40109	0.0483602	0.166037
N,N-Dimethylglycine	Amino acid and Its metabolites	Amino acid derivatives	104.1	103.063	[M+H]+	C4H9NO2	9.52905e+06	1.02333e+07	7.63042e+06	9.07966e+06	6.86928e+06	7.09674e+06	6.07085e+06	5.06948e+06	3.88082e+06	3.67954e+06	5.4616e+06	5.18318e+06	2.55663e+06	2.72836e+06	2.81632e+06	950046	1.21047e+06	2.76377e+06	5.03582e+06	2.86605e+06	7.89262e+06	5.83579e+06	8.11187e+06	8.65925e+06	6.74937e+06	6.77953e+06	6.51105e+06	C01026	HMDB0000092	673	-	1118-68-9	17724	277	ko00260,ko01100	-	-	-	-	-	-	-	-
All-Trans-13,14-Dihydroretinol	CoEnzyme and vitamins	CoEnzyme and vitamins	289	288.245	[M+H]+	C20H32O	43763.5	49928.2	53348.3	38452.5	45039	43617.3	35093.9	31284.3	25069.1	24146.6	36510.6	37424	7134.26	18064.1	12407.8	20617.9	14894.7	20547.1	54252.9	23606.1	30422.6	32789.3	40892.7	47288.5	34911.2	33737.4	35051.7	C15492	HMDB0011618	446798	-	115797-14-3	52075	-	ko00830	-	-	-	-	-	-	-	-
3,4,5-Trimethoxycinnamic Acid	Organic acid and Its derivatives	Organic acid and Its derivatives	239.1	238.084	[M+H]+	C12H14O5	527398	337596	259127	736742	1.19648e+06	600499	271771	302106	174764	154108	215485	321925	8093.84	109914	10625.4	58091.7	13601.3	43920.9	1.93365e+06	104098	58847.8	508447	1.0127e+06	411187	455717	446284	443041	-	HMDB0002511	735755	-	90-50-6	-	6705	-	-	-	-	-	-	-	-	-
Biopterin	Heterocyclic compounds	Pteridines and derivatives	238.1	237.086	[M+H]+	C9H11N5O3	1.16756e+06	842454	2.70752e+06	3.19664e+06	491024	489824	237289	287682	704061	216033	313318	232264	183816	307102	157640	168699	42706.4	220248	1.19536e+06	4.06008e+06	2.71683e+06	2.9159e+06	3.07487e+06	2.07172e+06	1.17988e+06	1.17542e+06	1.17549e+06	C06313	HMDB0000468	135403659	-	22150-76-1	63931	247	ko00790,ko01100,ko01240	-	-	-	-	-	1.46865	0.00167309	0.124146
Hypaphorine	Organic acid and Its derivatives	Organic acid and Its derivatives	247.1	246.137	[M+H]+	C14H18N2O2	1.0035e+06	728653	949311	1.35779e+06	1.50735e+06	1.38859e+06	412054	448554	75814.5	446989	445715	377332	153063	193162	149677	110963	104132	140973	824179	1.43788e+06	1.16538e+06	1.79607e+06	438893	2.29086e+06	872362	888055	880223	C09213	HMDB0061115	442106	-	487-58-1	5832	-	-	-	-	-	-	-	1.16019	0.016084	0.277428
2-Aminoisobutyric Acid	Amino acid and Its metabolites	Amino acid derivatives	104.1	103.063	[M+H]+	C4H9NO2	9.52905e+06	1.02333e+07	7.63042e+06	9.07966e+06	6.86928e+06	7.09674e+06	6.07085e+06	5.06948e+06	3.88082e+06	3.67954e+06	5.4616e+06	5.18318e+06	2.55663e+06	2.72836e+06	2.81632e+06	950046	1.21047e+06	2.76377e+06	5.03582e+06	2.86605e+06	7.89262e+06	5.83579e+06	8.11187e+06	8.65925e+06	6.74937e+06	6.77953e+06	6.51105e+06	C03665	HMDB0001906	6119	-	62-57-7	27971	37	-	-	-	-	-	-	-	-	-
aminoisobutyric acid	Amino acid and Its metabolites	Amino acid derivatives	104.1	103.063	[M+H]+	C4H9NO2	9.52905e+06	1.02333e+07	7.63042e+06	9.07966e+06	6.86928e+06	7.09674e+06	6.07085e+06	5.06948e+06	3.88082e+06	3.67954e+06	5.4616e+06	5.18318e+06	2.55663e+06	2.72836e+06	2.81632e+06	950046	1.21047e+06	2.76377e+06	5.03582e+06	2.86605e+06	7.89262e+06	5.83579e+06	8.11187e+06	8.65925e+06	6.74937e+06	6.77953e+06	6.51105e+06	C03284	HMDB0002166	439434	-	4249-19-8	33094	6520	ko00280,ko01100	-	-	-	-	-	-	-	-
D-inositol-4-phosphate	Alcohol and amines	Alcohols	261	260.03	[M+H]+	C6H13O9P	1.55896e+06	1.12029e+06	1.15641e+06	1.08919e+06	1.09254e+06	1.23001e+06	1.31279e+06	1.25746e+06	881297	1.23201e+06	965205	1.37669e+06	201737	479911	378564	449851	171137	550935	728560	566008	881578	867490	811231	700949	1.05173e+06	1.05324e+06	1.00309e+06	C03546	-	71684577	-	142760-33-6	-	-	ko00562,ko01100,ko04070	-	-	-	-	-	-	-	-
D-Fructose-6-phosphate	Carbohydrates and Its metabolites	Phosphate sugars	261	260.03	[M+H]+	C6H13O9P	1.55896e+06	1.12029e+06	1.15641e+06	1.08919e+06	1.09254e+06	1.23001e+06	1.31279e+06	1.25746e+06	881297	1.23201e+06	965205	1.37669e+06	201737	479911	378564	449851	171137	550935	728560	566008	881578	867490	811231	700949	1.05173e+06	1.05324e+06	1.00309e+06	C00085	-	69507	-	643-13-0	-	-	ko00052,ko00500,ko01100,ko01200	-	-	-	-	-	-	-	-
Diglycidyl-resorcinol	Benzene and substituted derivatives	Benzene and substituted derivatives	223.1	222.089	[M+H]+	C12H14O4	115329	65495.8	150065	149721	211680	101107	55350.6	86971.2	57721.3	38062.1	51399.3	30107.8	32675.7	18370.5	76758.4	51534.2	13811.2	92337.9	61059.9	90933.3	317769	70353.1	156010	81141.1	98405.2	98367.4	99345	C19228	-	7586	-	101-90-6	-	-	-	-	-	-	-	-	-	-	-
Carnitine C18:4	FA	CAR	420.3	419.304	[M+H]+	C25H41NO4	132257	78309	93489.9	99194	139856	146873	64978.6	58055.4	107606	105535	99939.2	153229	9709.21	21554.1	13979.7	74169.4	45440.3	23805	38596.5	49319.5	176345	23297	111616	30505	88756.6	88548.1	86203.9	C02301	-	-	-	-	-	-	-	-	-	-	-	-	-	-	-
Carnitine C15:DC	FA	CAR	416.3	415.293	[M+H]+	C22H41NO6	183712	166791	179048	271221	309247	163646	120974	206095	140183	144804	168427	149955	1902.53	75592.3	14585.8	65069.8	15282.8	25410.5	39240.1	236940	177465	110648	134002	79747.2	87161.6	87733.7	89121.7	C02301	-	-	-	-	-	-	-	-	-	-	-	-	-	-	-
Carnitine C7-OH	FA	CAR	290.2	289.189	[M+H]+	C14H27NO5	457917	116459	142887	186805	294793	321785	120297	102469	159538	90593.3	81950.8	84359.3	42724.4	130963	82705.5	124995	37006.7	159449	104950	260520	300208	254874	367649	283412	139182	139719	139526	C02301	HMDB0241677	131770386	-	-	-	-	-	-	-	-	-	-	1.24836	0.00574863	0.406721
Carnitine C7:0	FA	CAR	274.2	273.194	[M+H]+	C14H27NO4	720472	490709	383179	591858	267104	844985	374588	285352	233980	114427	42049.7	184004	28410	229079	26227.3	195759	78636.7	252857	162769	1.7514e+06	520312	1.00692e+06	1.12124e+06	1.50906e+06	643878	652174	651842	C02301	HMDB0013238	6426896	-	-	-	-	-	-	-	-	-	-	1.12557	0.0201695	0.203304
MG(20:4/0:0/0:0)	GL	MG	379.3	378.276	[M+H]+	C23H38O4	3.14517e+07	3.18418e+07	3.43613e+07	3.26785e+07	3.57356e+07	2.83222e+07	3.2682e+07	2.32314e+07	2.08448e+07	2.01043e+07	3.29425e+07	2.6475e+07	711238	8.99976e+06	2.73313e+06	1.35056e+07	4.18815e+06	1.27431e+07	4.22464e+07	2.12985e+07	2.87265e+07	2.65759e+07	4.29134e+07	4.53052e+07	2.79298e+07	2.79811e+07	2.78431e+07	C01885	-	53480987	-	-	-	-	ko00561,ko01100	-	-	-	-	-	-	-	-
L-2-Aminobutyric acid	Organic acid and Its derivatives	Organic acid and Its derivatives	104.1	103.063	[M+H]+	C4H9NO2	9.52905e+06	1.02333e+07	7.63042e+06	9.07966e+06	6.86928e+06	7.09674e+06	6.07085e+06	5.06948e+06	3.88082e+06	3.67954e+06	5.4616e+06	5.18318e+06	2.55663e+06	2.72836e+06	2.81632e+06	950046	1.21047e+06	2.76377e+06	5.03582e+06	2.86605e+06	7.89262e+06	5.83579e+06	8.11187e+06	8.65925e+06	6.74937e+06	6.77953e+06	6.51105e+06	C02356	HMDB0000452	80283	-	1492-24-6	35619	12	ko00270,ko01100	-	-	-	-	-	-	-	-
Retinal	CoEnzyme and vitamins	CoEnzyme and vitamins	285	284.214	[M+H]+	C20H28O	13793.1	16157.2	10749.9	9554.17	11203.8	8623.82	9425.09	5116.17	5820.03	11660.2	10513.8	20643.6	2773.05	3888.07	1927.13	2776.46	3251.51	10691.7	14840.9	24618.5	27422.6	5389.33	20468.1	16996.9	11141.1	11380.7	11364.2	C00376	HMDB0001358	638015	-	116-31-4	17898	-	ko00830,ko01100,ko01240,ko04744	-	-	-	-	-	-	-	-
Carnitine C14:2:DC	FA	CAR	398.3	397.246	[M+H]+	C21H35NO6	8.2592e+06	9.39369e+06	9.93489e+06	1.3321e+07	1.09036e+07	8.52588e+06	8.78727e+06	7.34637e+06	5.07563e+06	6.19697e+06	6.86488e+06	7.03962e+06	201967	828103	511090	3.69997e+06	840677	834458	1.20752e+07	4.47456e+06	1.02324e+07	4.09126e+06	6.48237e+06	6.54499e+06	6.64943e+06	6.69634e+06	6.68369e+06	C02301	-	-	-	-	-	-	-	-	-	-	-	-	-	-	-
TriacetonaMine	Heterocyclic compounds	Heterocyclic compounds	156.1	155.131	[M+H]+	C9H17NO	307141	98913.9	44789.1	108176	120925	65134.6	93063.5	53398.8	94493	38699.5	95085.7	33862.9	13081.8	54390.2	18279.8	27484.5	24922.9	11631.7	41391.7	41676.7	14293.5	17804.6	112909	40660.4	50413.2	50449.4	50423.6	-	HMDB0031179	13220	-	826-36-8	292773	-	-	-	-	-	-	-	-	-	-
N-Arachidonic-acid-L-serine	FA	Others	392.3	391.272	[M+H]+	C23H37NO4	104073	111538	100293	169079	64583.5	65702.4	54759.6	41008.9	76961.1	39527.1	64946.4	69292.8	2516.97	41403.8	17849.3	65274.2	33154.2	18734.6	43703.3	29993.8	34181.3	67866.2	77671.4	141405	72242.9	72377.2	72435.9	-	-	10596625	-	187224-29-9	-	-	-	-	-	-	-	-	-	-	-
Phe-Ala-Leu	Amino acid and Its metabolites	Small Peptide	350.2	349.2	[M+H]+	C18H27N3O4	1.46588e+06	405338	1.93671e+06	1.17374e+06	1.41887e+06	688984	475755	454577	497251	500844	410988	340140	13842.7	229074	53542.2	180617	207049	20968.1	139138	210701	160023	195927	1.50825e+06	630650	822560	822082	811497	C00098	-	145457126	-	-	-	-	ko02010	-	-	-	-	-	-	-	-
2,22-Dideoxy-3-dehydroecdysone	Hormones and hormone related compounds	Hormones and hormone related compounds	448.3	430.308	[M+NH4]+	C27H42O4	1.03047e+06	1.09123e+06	914476	1.31604e+06	1.083e+06	1.11072e+06	1.00306e+06	644765	369074	770650	766342	523042	30429.1	168268	55984.6	158989	123497	82471.9	1.1581e+06	1.01626e+06	751265	390539	531975	525225	605215	620079	612275	-	-	23724770	-	-	-	-	-	-	-	-	-	-	-	-	-
2-Hexadecanoylthio-1-ethylphosphorylcholine	FA	Others	482.3	481.299	[M+H]+	C23H48NO5PS	3.25681e+07	3.3394e+07	5.52484e+07	2.96349e+07	5.06885e+07	3.32459e+07	1.91712e+07	1.11789e+07	9.35409e+06	1.33896e+07	1.14685e+07	1.4083e+07	1.17431e+07	1.72737e+07	1.34561e+07	1.30797e+07	7.95872e+06	1.50919e+07	2.19209e+07	6.20072e+07	4.3368e+07	1.73915e+07	2.88754e+07	3.65049e+07	2.92662e+07	2.93232e+07	2.96372e+07	-	-	194114	-	60793-01-3	-	-	-	-	-	-	-	-	1.27527	0.0205424	0.37438
MG(0:0/20:4/0:0)	GL	MG	379.3	378.276	[M+H]+	C23H38O4	2.98603e+07	3.2505e+07	3.27869e+07	3.39977e+07	3.55928e+07	2.91361e+07	3.27533e+07	2.29312e+07	2.01633e+07	1.91512e+07	3.22003e+07	2.6965e+07	661488	8.61176e+06	2.57464e+06	1.25788e+07	3.9111e+06	1.24945e+07	4.05108e+07	2.1793e+07	2.87182e+07	2.56354e+07	4.11547e+07	4.26158e+07	2.75924e+07	2.74432e+07	2.73667e+07	C01885	-	44422842	-	-	-	-	ko00561,ko01100	-	-	-	-	-	-	-	-
S1P(d16:1)	SP	SPH	352.2	351.217	[M+H]+	C16H34NO5P	42408	71426.6	93697.8	64797.7	75980	53926.6	39741.6	18798.5	21573.8	26898.3	29868.9	19739.5	8738.68	35813.9	4545.01	46917.6	23146.2	21493	110406	5471.01	5155.03	21531.2	13135.3	14458.6	38141.8	38441.4	39021.7	-	-	5283560	-	-	-	-	-	-	-	-	-	-	-	-	-
Carnitine C17:1	FA	CAR	412.3	411.335	[M+H]+	C24H45NO4	1.49929e+06	1.1332e+06	1.16577e+06	1.80181e+06	1.3276e+06	1.11779e+06	1.19182e+06	935159	564035	993874	872915	1.0256e+06	46403.3	261226	91592.9	513732	117117	268492	888640	811227	882170	243304	1.0297e+06	1.00158e+06	810781	816131	830558	C02301	-	-	-	-	-	-	-	-	-	-	-	-	-	-	-
Carnitine C15:2	FA	CAR	382.3	381.288	[M+H]+	C22H39NO4	359510	264812	230390	368898	692511	396685	140159	193622	565912	150230	207092	146536	10645.9	103866	25991.4	117674	46916.9	44195.2	146069	515345	301437	179890	748886	348046	236022	238575	236126	C02301	-	-	-	-	-	-	-	-	-	-	-	-	-	-	-
13-oxoODE	FA	Eicosanoid	293.212	294.219	[M-H]-	C18H30O3	14000.3	25570.9	16431.5	20785.9	8531.44	10258.4	21408.4	21295	27922.6	36784.2	28632.2	19316.3	43991.8	46362.3	26169.5	39893.2	47153.3	71986.2	18740.2	12679.5	19914.5	31546.3	13907.2	30090.8	26659	26646.1	26337.4	C14765	HMDB0004668	6446027	mws6005	31385-09-8	68947	-	ko00591	-	-	-	-	-	-	-	-
9-oxoODE	FA	Eicosanoid	293.212	294.219	[M-H]-	C18H30O3	7303.74	14722	9535.3	13559.1	3602.53	6757.17	15037.1	19520.4	13322.5	22072.5	7819.49	19337.6	32304.3	24549.8	17247.7	33576	38760.9	46986.5	16441.3	9461.02	12412.1	9601.66	9171.4	12252.7	16844	16976.3	17101.5	C14766	HMDB0004669	9839084	mws6009	-	72842	-	ko00591	-	-	-	-	-	-	-	-
12,13-EpOME	FA	Eicosanoid	295.227	296.235	[M-H]-	C18H32O3	34119.1	84092.1	37163.5	42052.1	24386.7	21065.9	111427	94998.5	103407	149249	102883	133233	353639	390056	229188	441470	404910	583374	79806.2	36204.4	61632.1	52200.9	24640.6	60309.3	149200	149200	148384	C14826	HMDB0004702	5356421	mws2236	-	38299	-	ko00591,ko01100	-	-	-	-	-	1.2886	0.000303228	2.20842
9,10-EpOME	FA	Eicosanoid	295.227	296.235	[M-H]-	C18H32O3	35271.6	83853.6	41730.3	51850	24357.7	24646.3	126289	106949	120127	168390	131061	139392	269810	356853	179092	372043	366241	451405	75915.4	45104.5	60276.8	59367.3	30729.2	52995.8	139839	139221	139206	C14825	HMDB0004701	5283018	mws2235	65167-83-1	34494	-	ko00591,ko01100	-	-	-	-	-	1.41295	3.81205e-05	2.44216
PC(18:1_18:2)	GP	PC	828.575	783.578	[M+COOH]-	C44H82NO8P	595290	622888	653907	590034	767675	493869	1.2833e+06	1.63328e+06	2.3319e+06	2.12618e+06	2.30949e+06	1.52795e+06	3.27684e+06	1.28684e+06	1.77991e+06	1.81302e+06	2.16198e+06	2.23565e+06	1.17614e+06	1.04791e+06	1.32197e+06	1.37126e+06	1.17121e+06	1.29904e+06	1.51675e+06	1.51512e+06	1.48232e+06	C00157	HMDB0008072	53478723	-	-	89691	-	ko00564,ko00590,ko00591,ko00592,ko01100	-	-	-	-	-	-	-	-
PE(16:0_20:3)	GP	PE	740.523	741.531	[M-H]-	C41H76NO8P	81691.3	97710.9	61783.8	74624.1	94301.3	68045.9	67566.3	82277.4	127725	133619	74639.9	48399.5	133272	283009	265206	603019	539697	326637	116475	153815	133276	250258	171954	115941	182350	180021	182546	C00350	HMDB0008935	53479587	-	-	-	-	ko00563,ko00564,ko01100,ko04136,ko04140	-	-	-	-	-	-	-	-
PE(22:6_18:2)	GP	PE	786.507	787.515	[M-H]-	C45H74NO8P	149082	200745	165324	160525	171879	140081	933634	936273	1.39587e+06	1.37771e+06	1.42422e+06	739056	2.59441e+06	510221	909559	854513	907011	1.18605e+06	176450	294014	231416	459076	235241	338739	680342	686758	683095	C00350	HMDB0009687	52924845	-	-	-	-	ko00563,ko00564,ko01100,ko04136,ko04140	-	-	-	-	-	1.46365	0.00055667	3.92335
PG(18:2_18:1)	GP	PG	771.525	772.525	[M-H]-	C42H77O10P	89208.4	61013.2	68581.2	69603.9	59773.5	66080.6	102090	91773.2	152190	179739	189415	73262.4	145582	132522	52654.5	130988	193916	231087	28769.4	49500.6	24188.3	225151	101565	77864.2	107028	107170	107028	-	HMDB0010649	52926615	-	-	89348	-	-	-	-	-	-	-	-	-	-
PG(18:2_18:2)	GP	PG	769.51	770.51	[M-H]-	C42H75O10P	100006	60238.6	66452.6	76793.5	81258.2	68593.7	140086	246845	260781	334451	297875	254435	297673	291633	150633	280286	357832	721378	66423.6	77174.5	19154.6	265760	92849.6	94708	199743	199526	200053	-	HMDB0010650	52927219	-	-	89361	-	-	-	-	-	-	-	1.11456	0.00620362	2.49074
PI(18:0_18:2)	GP	PI	861.557	862.557	[M-H]-	C45H83O13P	63366.6	90289.1	68979.5	60822.6	68979.5	98625.1	244717	123643	169281	238942	198648	158014	418685	332910	364278	286129	340311	577603	44731.4	42114.9	18688.9	93001	79185.3	44524.9	168016	171329	168833	-	HMDB0009809	52928409	-	-	-	-	-	-	-	-	-	-	1.35132	0.000314952	3.51671
PI(18:0_20:2)	GP	PI	889.588	890.588	[M-H]-	C47H87O13P	2980.28	3500.41	4773.57	3870.1	7338.22	3628.91	7595.04	5934.13	5923.08	11454.7	4761.8	5148.76	30324.9	71095.3	50599.3	68380.6	131455	85508.5	4377.57	11436.1	2332.99	18278.5	6220.68	2571.44	27828.4	27342.6	27379	-	HMDB0009876	52927990	-	-	89148	-	-	-	-	-	-	-	-	-	-
PI(18:2_16:1)	GP	PI	831.51	834.526	[M-H]-	C43H79O13P	10226.3	13592.3	9482.23	10373.7	11728.9	8401.97	18639	13653.7	21780.7	19099.6	22710.5	22199.8	47845.9	26941.3	21162.2	24259.5	25731.1	28467.6	2048.87	13703.6	618.475	12192.1	1749.8	17002.6	20058.1	19628.9	19157.4	-	-	52927767	-	-	-	-	-	-	-	-	-	-	1.01779	0.00823045	2.49566
PI(18:1_18:2)	GP	PI	859.541	860.541	[M-H]-	C45H81O13P	25687.2	25756.5	32379.9	20557.5	19208.9	21177.8	69137.5	45712.7	52713.7	62857.4	88328.3	55128.2	238202	58879.5	138450	74531.1	65359.6	125295	33075.1	26934.7	7525.19	74966.1	17759.3	19423	66236.7	67560.8	68241.9	-	HMDB0009838	52928384	-	-	88611	-	-	-	-	-	-	-	1.06748	0.0211914	2.08076
PI(20:3_18:0)	GP	PI	887.573	888.573	[M-H]-	C47H85O13P	23774.2	39087.6	34553.2	30496.6	25500.9	35947.4	50526.6	33565.9	48385.1	67445	54130.5	25258.2	229888	584967	402968	544000	927568	651299	27640.8	71222.4	13100.5	123295	60301.9	26929.8	198721	196154	193298	-	HMDB0009880	53480094	-	-	89133	-	-	-	-	-	-	-	-	-	-
PI(16:0_22:6)	GP	PI	881.526	882.526	[M-H]-	C47H79O13P	7364.93	5305	8768.47	7522.1	5499.03	8765.37	11665.3	15194.4	18954.6	18201.4	23167.6	7303.03	31802.5	64284	38781.9	46071.5	71018.6	89837.3	10742.7	40026.6	4061.8	65380.4	51023.1	15765.7	29506.8	31035.1	30108.6	-	-	52927464	-	-	-	-	-	-	-	-	-	-	-	-	-
PI(18:1_22:6)	GP	PI	907.541	908.541	[M-H]-	C49H81O13P	40350.3	44243.5	57408.9	49036.5	44042.8	51321.9	166269	155129	242327	191160	211243	95707.5	313752	273792	410450	418774	412986	514770	114568	186286	15044.5	236281	184328	96926.8	209589	206842	208237	-	-	52927466	-	-	-	-	-	-	-	-	-	-	-	-	-
PS(18:0_17:1)	GP	PS	774.529	775.536	[M-H]-	C41H78NO10P	37587.9	65532.4	76909.9	68929	44802.8	101706	45642.4	101743	91094.6	114528	90177	40389.3	178018	156798	98894.7	88872.9	194114	187028	74931.4	59275.4	168385	132095	122305	66191.5	101850	106901	99326.7	C02737	-	52925423	-	-	-	-	ko00260,ko00564,ko01100	-	-	-	-	-	-	-	-
PS(18:0_22:6)	GP	PS	834.529	835.536	[M-H]-	C46H78NO10P	2.35973e+06	2.46701e+06	2.41391e+06	2.95102e+06	2.18326e+06	3.9851e+06	3.90254e+06	3.90379e+06	6.53111e+06	4.7525e+06	5.56773e+06	2.83987e+06	1.16269e+07	1.5823e+07	1.08183e+07	1.12104e+07	1.83067e+07	1.66325e+07	1.8465e+06	1.3262e+07	2.41887e+06	2.22307e+07	1.46049e+07	8.08805e+06	9.15107e+06	9.17575e+06	8.89798e+06	C02737	HMDB0010167	24779546	-	-	79098	-	ko00260,ko00564,ko01100	-	-	-	-	-	-	-	-
PE(O-18:3_18:2)	GP	PE-O	722.512	723.52	[M-H]-	C41H74NO7P	46547	36570.8	21709.6	28162.1	36723.1	24824	229056	267958	229829	254978	342838	209716	432474	186856	190214	315520	262559	322282	14108.4	17343.1	19532.2	29264.3	8649.65	30299.6	152949	154627	151103	-	-	-	-	-	-	-	-	-	-	-	-	-	1.52765	4.69755e-05	12.8726
PE(O-18:3_20:4)	GP	PE-O	746.512	747.52	[M-H]-	C43H74NO7P	118035	104249	114535	89084.9	132780	81563.5	174648	191802	247515	313228	170112	126269	378730	141763	107548	241305	178784	292488	111012	95139.7	130598	146956	111546	146177	171024	170856	171976	-	-	-	-	-	-	-	-	-	-	-	-	-	-	-	-
PE(O-16:2_22:6)	GP	PE-O	744.497	745.505	[M-H]-	C43H72NO7P	25173.8	19307.5	15090.2	20964.1	25443.7	27736.9	49520.2	22653	64554.2	90109.6	80252.9	21882.4	132573	56962.6	15762.8	57461.4	83221.8	58339.9	27977.8	70305.6	53982.1	36935.4	45061.4	19536.3	72417.8	70869.7	73659.6	-	-	-	-	-	-	-	-	-	-	-	-	-	-	-	-
PMeOH(22:5_22:6)	GP	PMeOH	807.496	808.504	[M-H]-	C48H73O8P	13943.4	12000	18215.9	22753.5	13666.2	15217.6	32474	20326.7	35293.7	28415.3	35080.2	26134.5	49728.8	37883.9	44336.1	47581.5	64929.5	46927	11011.3	44107.3	14706.8	49287.3	33941.4	29316.6	32017.9	32156.5	32390.3	-	-	-	-	-	-	-	-	-	-	-	-	-	-	-	-
PC(18:0_22:1)	GP	PC	888.669	843.672	[M+COOH]-	C48H94NO8P	6034.2	7019.47	4646.16	5641.67	5807.98	6971.32	6857.65	15939.7	14118.2	21811.2	13117.2	17190.8	15309.4	18616.6	14058.1	12606	14626.6	18388.4	5730.18	3892.3	3795.68	5433.02	7661.19	3986.65	11731.3	11771.2	11237.5	C00157	HMDB0008052	24778866	-	-	86196	-	ko00564,ko00590,ko00591,ko00592,ko01100	-	-	-	-	-	1.35032	0.0037452	2.91926
LNAPE(22:6/N-18:2)	GP	LNAPE	786.507	787.515	[M-H]-	C45H74NO8P	41841.4	33449.6	37578.3	42941.6	52015.9	38066.7	201912	196969	385832	317877	365475	173325	643695	135063	212818	196552	249989	265406	42841.3	79432.4	53652.6	128913	72231	84276.3	167818	167674	165687	-	-	-	-	-	-	-	-	-	-	-	-	-	1.40168	0.00273136	3.55782
LNAPE(22:6/N-20:3)	GP	LNAPE	812.523	813.531	[M-H]-	C47H76NO8P	15163.5	16491.1	9446.07	15795.3	17028	11385.8	28421.9	29441.5	31715.1	47312	29022.7	13297.2	96882.9	15735.9	31456.4	64049.6	75572.5	56839.1	20052.2	17790.5	30890.6	32929	22649.4	29781.1	31794.7	32117.9	33129.9	-	-	-	-	-	-	-	-	-	-	-	-	-	-	-	-
PC(15:0_15:1)	GP	PC	748.513	703.515	[M+COOH]-	C38H74NO8P	38192.2	60458.6	52175.3	63670.7	47083.2	60705.2	32904.4	48112.8	132952	46131.2	78188.2	38423	75284.8	73267.5	62885.5	148786	137779	175467	23587.1	120775	69020.5	143426	177730	57747.1	85786.4	80876.3	83560	C00157	-	52922306	-	-	-	-	ko00564,ko00590,ko00591,ko00592,ko01100	-	-	-	-	-	-	-	-
PC(16:1_17:1)	GP	PC	788.544	743.547	[M+COOH]-	C41H78NO8P	109515	79136.3	92700.8	93527	104502	89980.2	105187	143837	252528	138852	228102	115509	193714	108182	174392	204223	263945	220872	92754.3	227455	163553	211588	155405	108004	167977	167836	165056	C00157	-	52922444	-	-	-	-	ko00564,ko00590,ko00591,ko00592,ko01100	-	-	-	-	-	-	-	-
PC(15:1_18:2)	GP	PC	786.529	741.531	[M+COOH]-	C41H76NO8P	158643	196275	179941	173914	216368	151965	936029	944145	1.52196e+06	1.19895e+06	1.41785e+06	767334	2.67416e+06	479552	923876	914399	1.02143e+06	1.19066e+06	165003	298338	202863	494054	224927	295611	686808	683420	686893	C00157	-	52922370	-	-	-	-	ko00564,ko00590,ko00591,ko00592,ko01100	-	-	-	-	-	1.45426	0.000452125	4.03753
PE(16:0_19:2)	GP	PE	728.523	729.531	[M-H]-	C40H76NO8P	64950.3	21567.5	13597.9	70040.3	28318.1	79840.1	109205	96151.7	89209.3	148250	147854	111592	251257	144585	130054	115046	200160	264007	58025.2	12571.5	19713.7	9588.46	30589.5	70531.7	109923	111283	110478	C00350	-	-	-	-	-	-	ko00563,ko00564,ko01100,ko04136,ko04140	-	-	-	-	-	1.2836	0.000193856	3.49349
PG(16:0_21:0)	GP	PG	791.58	792.588	[M-H]-	C43H85O10P	160720	170850	147809	147439	52850.5	140897	137870	130237	142911	184477	158894	133833	564336	320409	316014	254715	492146	378579	242045	231366	373544	214757	209733	191184	229562	227308	229623	-	-	52926463	-	-	-	-	-	-	-	-	-	-	-	-	-
PG(24:0_18:1)	GP	PG	859.643	860.651	[M-H]-	C48H93O10P	11021.7	27374.1	32662.4	26123.4	32390.3	12905.1	19283.8	21681.9	41166.7	64620.5	28878.9	25555.8	44701.6	26859.2	54819.4	54581	52557.9	85293.7	29175	32939.3	44829.5	38705	50910.8	36795.9	38368.8	38501	38706.2	-	-	-	-	-	-	-	-	-	-	-	-	-	-	-	-
PG(16:0_20:2)	GP	PG	773.533	774.541	[M-H]-	C42H79O10P	33941.3	38672.6	23749	42707.4	22897.4	33113.1	33532.7	48150.2	59907.8	75627.3	81289.1	24200.1	137114	104050	25742.6	83373	153650	100846	14797	179657	106491	288577	136304	82084.3	81645.8	83073.9	85224.8	-	-	52926462	-	-	-	-	-	-	-	-	-	-	-	-	-
PG(21:0_18:2)	GP	PG	815.58	816.588	[M-H]-	C45H85O10P	16939.5	12053	9153.21	19464	15290.6	11657.4	44955.5	46728.5	40288.5	74931.8	55663.4	35560.7	84286.1	35601.3	57488.7	84448.6	55086.3	75581.8	26057	7923.64	23601.9	15760.5	8268.3	15394.1	37330.4	36628.5	37331.6	-	-	52926626	-	-	-	-	-	-	-	-	-	-	1.34385	0.00101942	3.07331
PG(20:0_22:6)	GP	PG	849.565	850.572	[M-H]-	C48H83O10P	10917.9	25634.3	19383.7	13695.4	22685.7	33954.3	48576.4	71328.9	51491.9	46931.2	40529	35853.4	75170.4	58192.1	55732	111018	158970	110535	18246.4	99963.2	38607.8	45797.3	80948.3	31823.9	61261.5	61510	61161.8	-	-	52927100	-	-	-	-	-	-	-	-	-	-	-	-	-
PS(14:0_18:0)	GP	PS	734.497	735.505	[M-H]-	C38H74NO10P	13404.1	22279.6	24861.4	37182.4	25335.4	24481.7	27423.8	22544.1	27036.3	21818.9	30246.9	27641.5	81223.3	48307.4	48138.3	154139	88779.5	123691	14856.1	39823.3	36371.2	34133.9	65505.4	13641.8	46141	46174.1	45500.2	C02737	HMDB0012334	52926035	-	-	-	-	ko00260,ko00564,ko01100	-	-	-	-	-	-	-	-
PS(16:0_20:1)	GP	PS	788.544	789.552	[M-H]-	C42H80NO10P	67271.8	76875.8	46709.9	89692.8	66778.6	79133.1	175970	175751	145017	229626	193135	143890	458126	194497	265710	233019	389356	379396	81084.1	64883.2	90011.6	64438.8	78290	43983.8	152989	153484	155708	C02737	HMDB0112543	52925644	-	-	-	-	ko00260,ko00564,ko01100	-	-	-	-	-	1.43864	0.000126595	2.51576
PS(23:0_18:1)	GP	PS	858.622	859.63	[M-H]-	C47H90NO10P	140455	132628	158574	123711	160256	130136	225855	194052	195421	323900	242652	168431	296643	167004	281484	322111	308515	405637	177364	243151	257738	257658	226294	193529	227883	229696	228776	C02737	-	-	-	-	-	-	ko00260,ko00564,ko01100	-	-	-	-	-	-	-	-
PS(25:0_18:1)	GP	PS	886.654	889.677	[M-H]-	C49H96NO10P	20557.9	20233.3	23215.8	26366.9	21591	19501	70567.8	63589.5	58205.4	89629.9	76208.5	16233.7	93676.5	51637.6	99205.3	86422.2	72242.3	92086.1	17441.6	28350.3	34670.1	33505.5	29652.1	26862.9	50225.7	49896.5	49977.2	C02737	-	-	-	-	-	-	ko00260,ko00564,ko01100	-	-	-	-	-	1.00019	0.0199336	2.19632
PS(20:0_18:2)	GP	PS	814.56	817.583	[M-H]-	C44H84NO10P	90395.8	96066.8	86713.3	88906	83542.6	70114.6	293869	272148	238267	431489	305318	284006	540104	244560	393365	439731	321131	418976	119643	86131.1	130920	96066.8	76754.4	121451	218189	221561	220359	C02737	HMDB0112429	52925466	-	-	-	-	ko00260,ko00564,ko01100	-	-	-	-	-	1.4809	0.000413261	2.89255
PS(20:3_22:6)	GP	PS	856.513	863.568	[M-H]-	C48H82NO10P	58890.6	46306.2	82282	59106.5	53967	52031.1	118456	147871	80280.4	90334.3	96753	123153	56934.8	133246	191111	182659	102632	130220	83779.9	115468	96753	85858.7	70485.3	108788	96074.4	99476.4	92658.4	C02737	HMDB0012428	52925729	-	-	-	-	ko00260,ko00564,ko01100	-	-	-	-	-	-	-	-
PI(18:0_18:4)	GP	PI	857.518	858.526	[M-H]-	C45H79O13P	32451.3	9233.49	21756.8	34949.8	35786.8	57441	59929.2	46524.7	65324.8	47042.6	44266.1	45297.7	75331.4	122117	115677	99019.9	131473	121261	25754.7	98019.8	45900.3	107998	87730.2	84415	81827.2	79265.4	80684.9	-	-	52927857	-	-	-	-	-	-	-	-	-	-	-	-	-
PA(16:0_20:2)	GP	PA	699.496	700.504	[M-H]-	C39H73O8P	20122	44720	19680.5	35918.1	41086.9	19714.3	36163.2	42489.7	62297.4	78882.2	75847.5	68697	46168.3	67932.7	60769	58663.9	74729.6	69931.3	45211.7	63938.5	56443.4	118872	32664.4	39885.5	64623.2	60408.1	62602.3	C00416	HMDB0115535	52929155	-	-	-	-	ko00561,ko00564,ko01100,ko04070,ko04912	-	-	-	-	-	-	-	-
PA(18:2_20:2)	GP	PA	723.496	724.504	[M-H]-	C41H73O8P	12672.9	8862.72	2107.84	12579.5	8862.72	16029.5	38386	52496.9	48857.3	73139	80329.3	41199.1	100221	41061.4	33526.8	55129.6	67045	73980.3	4887.72	19547.3	16082.9	6313.7	11209.3	12599.2	38022.7	34973.6	38614.8	C00416	HMDB0115520	52928949	-	-	-	-	ko00561,ko00564,ko01100,ko04070,ko04912	-	-	-	-	-	1.41116	0.000972677	4.73396
Cer(d18:1/20:0)	SP	Cer-NS	576.571	593.575	[M-H2O+H]+	C38H75NO3	117390	163425	89290.9	178573	122598	108126	121811	126940	147793	250046	192059	175874	151360	377432	524793	135378	333327	217320	133307	134611	109216	450419	300323	147197	184479	186570	180799	-	HMDB0004951	5283566	-	-	72962	7204	-	-	-	-	-	-	-	-	-
PC(18:0_20:2)	GP	PC	814.633	813.625	[M+H]+	C46H88NO8P	3.60508e+06	3.65255e+06	1.95273e+06	2.01462e+06	2.20841e+06	2.89336e+06	3.28554e+06	5.41288e+06	2.98343e+06	3.07654e+06	7.67244e+06	4.12923e+06	7.83102e+06	3.15474e+06	6.29652e+06	6.85611e+06	5.74852e+06	4.78798e+06	4.31811e+06	6.02269e+06	4.42001e+06	7.80925e+06	4.28641e+06	2.64042e+06	5.18799e+06	5.18456e+06	5.25485e+06	C00157	HMDB0008045	24778847	-	-	-	-	ko00564,ko00590,ko00591,ko00592,ko01100	-	-	-	-	-	-	-	-
PC(20:0_22:6)	GP	PC	862.633	861.625	[M+H]+	C50H88NO8P	1.56495e+06	1.21145e+06	599798	1.42659e+06	1.18846e+06	1.71142e+06	1.16778e+06	2.0811e+06	2.25109e+06	2.5e+06	1.35064e+06	1.08593e+06	1.09609e+06	5.13786e+06	2.12219e+06	4.85967e+06	4.03402e+06	4.36699e+06	1.0601e+06	6.10924e+06	2.02077e+06	8.84601e+06	2.53323e+06	2.15453e+06	2.57433e+06	2.66983e+06	2.45629e+06	C00157	HMDB0008288	24779053	-	-	86221	-	ko00564,ko00590,ko00591,ko00592,ko01100	-	-	-	-	-	-	-	-
PC(16:1_22:6)	GP	PC	804.554	803.547	[M+H]+	C46H78NO8P	1.45908e+07	1.27175e+07	1.39295e+07	1.26378e+07	1.59071e+07	1.0744e+07	2.06359e+07	2.33792e+07	4.87949e+07	3.33987e+07	3.60657e+07	1.71531e+07	5.58693e+07	1.58222e+07	2.37183e+07	3.03088e+07	3.87717e+07	3.91879e+07	9.11794e+06	1.83121e+07	1.16634e+07	1.97884e+07	1.5002e+07	1.27354e+07	2.32611e+07	2.35456e+07	2.3351e+07	C00157	HMDB0008023	24778773	-	-	-	-	ko00564,ko00590,ko00591,ko00592,ko01100	-	-	-	-	-	1.18024	0.0222591	2.07145
PC(O-16:0_14:0)	GP	PC-O	692.559	691.552	[M+H]+	C38H78NO7P	1.866e+06	2.44302e+06	1.84903e+06	2.03084e+06	1.71613e+06	2.27995e+06	2.99358e+06	2.91993e+06	2.53448e+06	3.56144e+06	3.17333e+06	2.43488e+06	6.95066e+06	6.23263e+06	4.80697e+06	6.27278e+06	5.32636e+06	5.48887e+06	4.81842e+06	3.51357e+06	5.6369e+06	3.44154e+06	2.74209e+06	3.98744e+06	3.81742e+06	3.85903e+06	3.82499e+06	C00157	-	24779275	-	-	-	-	ko00564,ko00590,ko00591,ko00592,ko01100	-	-	-	-	-	-	-	-
PC(O-18:1_22:1)	GP	PC-O	828.685	827.677	[M+H]+	C48H94NO7P	725268	822550	335809	802859	551473	852256	886444	636031	979070	1.37037e+06	1.07483e+06	951342	940002	1.69326e+06	1.13238e+06	1.66092e+06	2.22691e+06	943325	1.22698e+06	525663	1.44187e+06	2.00395e+06	1.82591e+06	1.044e+06	1.11578e+06	1.09515e+06	1.09219e+06	C00157	-	-	-	-	-	-	ko00564,ko00590,ko00591,ko00592,ko01100	-	-	-	-	-	-	-	-
SM(d18:0/13:0)	SP	SM	663.544	662.536	[M+H]+	C36H75N2O6P	148841	152953	178279	166712	169476	144394	223837	253307	245566	297533	298847	157555	566308	266654	200964	468048	281933	480614	177754	148470	188134	208126	175435	151274	239285	240071	234989	C00550	-	52931129	-	-	-	-	ko00600,ko01100,ko04217	-	-	-	-	-	-	-	-
SM(d18:1/25:1)	SP	SM	827.701	826.693	[M+H]+	C48H95N2O6P	890299	323505	818775	1.1344e+06	985277	1.48386e+06	1.68842e+06	2.49904e+06	1.74208e+06	2.90758e+06	2.56167e+06	1.90209e+06	1.46517e+06	3.1791e+06	2.34718e+06	2.2332e+06	3.91623e+06	2.70552e+06	1.46715e+06	1.23638e+06	1.91489e+06	2.31878e+06	1.71654e+06	1.57373e+06	1.86763e+06	1.90727e+06	1.90214e+06	C00550	-	52931221	-	-	-	-	ko00600,ko01100,ko04217	-	-	-	-	-	-	-	-
TG(10:0_14:0_16:0)	GL	TG	712.643	694.611	[M+NH4]+	C43H82O6	32386.6	37493.1	28270.5	34533.3	20199	31750.9	64857.5	135063	89217	57260.7	93382.4	76904.3	90944.3	91455.2	138394	104545	38514.6	90907.8	68474.7	35567.9	43482	41187.1	75823.4	34624	88200	90017.9	88384	C00422	HMDB0071634	131778438	-	-	-	-	ko00561,ko01100	-	-	-	-	-	-	-	-
TG(10:0_12:0_18:1)	GL	TG	710.629	692.595	[M+NH4]+	C43H80O6	18550.8	50913.3	21694.6	40911.3	31516	23836.5	58086.2	108127	52629.8	46047.1	52336.9	42883.3	97800.6	69354.8	100067	93641.1	23383.7	60349.2	84206	29702.6	39559.5	33601.3	69248.8	30126.8	59315.7	57889	58622	C00422	-	-	-	-	-	-	ko00561,ko01100	-	-	-	-	-	-	-	-
TG(8:0_16:0_18:1)	GL	TG	738.659	720.627	[M+NH4]+	C45H84O6	62259.4	80365.3	11184.5	47187.7	64107.2	44390.9	275698	596224	264207	296303	309840	278721	374593	510314	577010	408418	142604	368230	1.06904e+06	455148	374621	92301.2	743613	21830.8	356872	356767	356980	C00422	-	-	-	-	-	-	ko00561,ko01100	-	-	-	-	-	-	-	-
TG(12:0_15:0_16:1)	GL	TG	752.674	734.642	[M+NH4]+	C46H86O6	232444	351889	254303	271100	262328	305471	356987	509221	357659	395787	400447	409459	653159	630226	592732	765557	259546	474781	408047	451301	435247	216897	507077	293033	483751	511490	492393	C00422	-	56937059	-	-	-	-	ko00561,ko01100	-	-	-	-	-	-	-	-
TG(12:0_15:0_18:1)	GL	TG	780.703	762.674	[M+NH4]+	C48H90O6	88698.1	162278	98190.8	89316.3	59976.8	114903	621598	1.12933e+06	654286	779780	691811	491208	1.45068e+06	1.51761e+06	2.19441e+06	1.65583e+06	330199	1.23234e+06	3.37551e+06	1.29832e+06	450369	178154	1.71564e+06	630452	1.03086e+06	1.05193e+06	1.05111e+06	C00422	-	56937064	-	-	-	-	ko00561,ko01100	-	-	-	-	-	-	-	-
TG(14:0_15:0_16:1)	GL	TG	780.703	762.674	[M+NH4]+	C48H90O6	411120	1.01448e+06	250135	532833	347223	512267	965659	1.28401e+06	793072	911130	834475	937810	1.413e+06	1.41276e+06	1.87093e+06	1.98724e+06	547970	1.21272e+06	2.15071e+06	1.321e+06	1.61626e+06	299734	1.48038e+06	853450	1.2265e+06	1.24863e+06	1.23555e+06	C00422	HMDB0042099	56937958	-	-	-	-	ko00561,ko01100	-	-	-	-	-	-	-	-
TG(12:0_14:0_18:2)	GL	TG	764.676	746.642	[M+NH4]+	C47H86O6	138830	272951	153067	145427	146505	142669	1.14583e+06	2.00961e+06	987641	1.44936e+06	1.43161e+06	1.26192e+06	2.03828e+06	1.71047e+06	2.29781e+06	1.62812e+06	368611	1.41029e+06	498321	378835	423186	119707	419073	219752	999650	1.00488e+06	996667	C00422	-	56937008	-	-	-	-	ko00561,ko01100	-	-	-	-	-	1.38583	0.000373164	4.02452
TG(15:0_14:1_16:1)	GL	TG	778.693	760.658	[M+NH4]+	C48H88O6	86985.7	133605	59406.3	70437.4	92744.3	90853.8	228592	445423	176922	281015	256640	238030	351232	346908	379179	401551	102786	309940	202284	136725	160433	80762.9	156716	86153	279290	279323	279337	C00422	HMDB0043170	131754297	-	-	-	-	ko00561,ko01100	-	-	-	-	-	-	-	-
TG(18:0_18:1_19:1)	GL	TG	918.846	900.815	[M+NH4]+	C58H108O6	10766.1	9602.62	9472.6	4602.02	1054.93	10095.8	732582	2.6504e+06	820531	989057	1.0332e+06	728011	1.87706e+06	1.57683e+06	2.64917e+06	1.31543e+06	338254	1.13735e+06	7.23754e+06	1.56097e+06	1.99275e+06	394924	4.61224e+06	480951	1.50759e+06	1.51892e+06	1.52034e+06	C00422	-	-	-	-	-	-	ko00561,ko01100	-	-	-	-	-	-	-	-
TG(23:0_18:1_18:1)	GL	TG	974.902	956.877	[M+NH4]+	C62H116O6	17067.4	21321.4	16906.2	25201.1	14162.7	23518.5	509127	1.86971e+06	640224	817387	855471	655528	1.69279e+06	1.07293e+06	2.09401e+06	1.16289e+06	175061	1.00102e+06	1.03646e+07	1.29689e+06	2.02698e+06	657204	4.65071e+06	635352	1.17644e+06	1.19497e+06	1.17527e+06	C00422	-	-	-	-	-	-	ko00561,ko01100	-	-	-	-	-	-	-	-
TG(24:0_18:1_18:1)	GL	TG	988.924	970.893	[M+NH4]+	C63H118O6	9977.67	14816.4	6387.72	14659.3	6705.18	4292.65	451062	933858	335016	357209	539663	508365	1.03942e+06	508278	1.14244e+06	519600	71566.5	546757	6.53048e+06	688430	941012	151786	2.37528e+06	338615	656435	651521	651236	C00422	HMDB0047224	131758067	-	-	-	-	ko00561,ko01100	-	-	-	-	-	-	-	-
TG(8:0_16:1_18:2)	GL	TG	734.626	716.595	[M+NH4]+	C45H80O6	15375.1	9722.98	14590	17365.7	12840.2	21791.1	38814.8	80420.9	29514	47433.9	45628.4	22629.4	54767.1	46071.3	75984.4	54103.6	11338.3	33210.3	13746	19876.1	26781.8	17429.7	22148	17116.2	35903.5	35226.8	35279.9	C00422	-	-	-	-	-	-	ko00561,ko01100	-	-	-	-	-	1.20307	0.029837	2.2583
TG(14:1_14:1_16:1)	GL	TG	762.656	744.627	[M+NH4]+	C47H84O6	53882.6	50278.4	77061.2	27222.6	36436.4	3597.4	254490	581611	161509	287743	312816	188106	482498	326942	482950	390233	86207	283955	86761.4	73911.9	99348.4	19194	68779.4	61344.6	242559	245576	242156	C00422	HMDB0047886	56936610	-	-	-	-	ko00561,ko01100	-	-	-	-	-	1.31951	0.0128442	4.3638
TG(14:1_15:1_16:1)	GL	TG	776.675	758.642	[M+NH4]+	C48H86O6	31908.1	41479.5	43979.8	40139.7	39729.9	47511.4	157840	285835	132929	137245	38519.1	98592	322043	259516	246547	278650	52280.3	232757	63969.6	74559.2	59195.4	24136.5	39179.2	22923.4	131387	131624	133451	C00422	-	56938390	-	-	-	-	ko00561,ko01100	-	-	-	-	-	1.07666	0.0361213	2.99672
TG(14:1_16:1_16:1)	GL	TG	790.688	772.658	[M+NH4]+	C49H88O6	117261	188657	120743	118960	144653	156255	550923	1.42232e+06	663504	893967	810331	557950	1.7391e+06	1.39545e+06	1.97734e+06	1.69427e+06	327654	1.36781e+06	367801	356995	340900	89012.3	356808	139492	821787	825432	815713	C00422	HMDB0047909	56936639	-	-	-	-	ko00561,ko01100	-	-	-	-	-	1.22628	0.00795111	2.96728
TG(16:1_16:1_17:1)	GL	TG	832.737	814.705	[M+NH4]+	C52H94O6	326774	728145	445029	124952	376280	460074	3.58439e+06	7.74666e+06	4.01221e+06	4.24338e+06	4.51767e+06	2.61777e+06	7.38295e+06	6.61586e+06	9.14968e+06	7.67532e+06	1.50665e+06	5.77075e+06	2.28933e+06	2.71925e+06	2.93144e+06	174717	3.53296e+06	1.29287e+06	4.05287e+06	4.05384e+06	4.0243e+06	C00422	-	9543998	-	-	-	-	ko00561,ko01100	-	-	-	-	-	-	-	-
TG(23:0_18:1_18:2)	GL	TG	972.891	954.862	[M+NH4]+	C62H114O6	2733.07	3381.06	3466.51	12790.7	612.545	6849.66	279153	1.25932e+06	352992	461274	469482	347923	1.4086e+06	970122	1.86837e+06	1.05657e+06	177282	1.03124e+06	3.86801e+06	808107	907835	229816	2.46139e+06	315263	732017	739434	731224	C00422	-	-	-	-	-	-	ko00561,ko01100	-	-	-	-	-	-	-	-
TG(18:1_18:1_24:1)	GL	TG	986.905	968.877	[M+NH4]+	C63H116O6	8096.51	15511.4	4754.06	27641	5909.05	5845.02	766658	2.62679e+06	945810	1.20186e+06	1.45925e+06	968725	2.56511e+06	1.91042e+06	3.30831e+06	1.70883e+06	272027	1.88499e+06	8.98726e+06	1.5481e+06	1.85704e+06	644072	5.44411e+06	611612	1.5783e+06	1.59596e+06	1.56621e+06	C00422	HMDB0049266	131760063	-	-	-	-	ko00561,ko01100	-	-	-	-	-	-	-	-
TG(17:1_18:1_26:1)	GL	TG	1000.91	982.893	[M+NH4]+	C64H118O6	412.671	3649.52	462.997	2171.74	413.359	1745.58	49749.2	29370.5	48857.4	73454.9	76809.2	64074.4	181725	102342	224418	115568	18240.5	111832	1.00033e+06	134489	192541	69679.6	524494	75148.6	123705	123741	123073	C00422	-	-	-	-	-	-	ko00561,ko01100	-	-	-	-	-	-	-	-
TG(18:1_18:1_26:1)	GL	TG	1014.93	996.908	[M+NH4]+	C65H120O6	435.687	207.245	174.924	281.02	204.497	158.634	27613.2	84965.8	27401.4	40732.4	42859.6	38956.5	120389	61400.1	127648	59673.8	9680.85	70135.2	1.0771e+06	135616	187723	93911.3	559629	67447.5	101449	103576	101251	C00422	-	-	-	-	-	-	ko00561,ko01100	-	-	-	-	-	-	-	-
TG(14:1_16:1_16:2)	GL	TG	788.673	770.642	[M+NH4]+	C49H86O6	28673	86424.8	30876.6	19459	12731.8	27409.9	658281	1.04725e+06	473660	767780	645081	572654	1.10101e+06	836727	1.12774e+06	1.07309e+06	99295	687255	135329	135388	200709	15526	165380	54967.5	465148	465365	477477	C00422	-	-	-	-	-	-	ko00561,ko01100	-	-	-	-	-	1.31388	0.000461982	5.88818
TG(10:0_18:1_18:3)	GL	TG	788.673	770.642	[M+NH4]+	C49H86O6	7049.47	10656.3	8456.83	5075.43	3475.26	6560.66	268105	813347	312095	321373	329532	187188	565802	602472	602873	562368	47165.1	448970	100944	83648.6	101645	3130.15	115471	12323.3	253377	255209	252984	C00422	-	-	-	-	-	-	ko00561,ko01100	-	-	-	-	-	1.12861	0.0198589	5.34957
TG(14:1_16:1_18:2)	GL	TG	816.708	798.674	[M+NH4]+	C51H90O6	19137.4	84940.9	25960.3	10511	21786.5	38189.7	586679	1.7936e+06	368024	914527	982569	516739	2.06378e+06	1.67812e+06	1.66054e+06	1.78491e+06	276293	1.46707e+06	187026	138163	183334	13217.8	171962	57141	799655	803397	810612	C00422	HMDB0047916	56938447	-	-	-	-	ko00561,ko01100	-	-	-	-	-	1.26138	0.0168427	6.87511
TG(14:0_16:1_18:3)	GL	TG	816.708	798.674	[M+NH4]+	C51H90O6	139842	444900	222596	159681	130006	238848	4.21107e+06	9.59701e+06	4.44864e+06	5.32959e+06	5.51871e+06	3.202e+06	9.9591e+06	8.08934e+06	9.86555e+06	9.43661e+06	1.14312e+06	6.47649e+06	634535	822587	1.15303e+06	134559	949974	393830	3.99491e+06	3.9526e+06	3.94884e+06	C00422	HMDB0042317	56938042	-	-	-	-	ko00561,ko01100	-	-	-	-	-	1.39626	0.00321424	7.90189
TG(16:1_17:1_16:2)	GL	TG	830.72	812.689	[M+NH4]+	C52H92O6	11983.4	86140.2	16649.4	10820.6	7823.15	19577.8	418566	916048	436916	478718	530396	278986	877910	710755	1.23886e+06	737144	153865	584771	92423.2	76515.3	123861	14580.5	96865	53436.7	383708	384431	385878	C00422	-	-	-	-	-	-	ko00561,ko01100	-	-	-	-	-	1.37373	0.00400357	6.68506
TG(15:0_16:1_18:3)	GL	TG	830.726	812.689	[M+NH4]+	C52H92O6	55698.2	268718	137870	42883.9	61281.4	39508	2.0011e+06	4.48289e+06	1.99552e+06	2.30545e+06	2.34078e+06	1.17256e+06	3.07142e+06	2.79337e+06	4.73725e+06	4.03163e+06	401838	2.26199e+06	573090	385065	592197	55900.8	469023	215467	1.59909e+06	1.59019e+06	1.58999e+06	C00422	HMDB0043207	56938823	-	-	-	-	ko00561,ko01100	-	-	-	-	-	1.317	0.0063821	6.24177
TG(17:1_18:1_24:2)	GL	TG	970.875	952.846	[M+NH4]+	C62H112O6	719.003	1752.97	561.716	2282.42	723.057	1751.69	189992	774430	287290	326647	363050	209760	629921	451686	704090	499498	97604.7	481981	122878	19528	158252	49498.7	356213	54322.6	287785	293689	289438	C00422	-	-	-	-	-	-	ko00561,ko01100	-	-	-	-	-	-	-	-
TG(18:1_24:1_18:2)	GL	TG	984.895	966.862	[M+NH4]+	C63H114O6	5515.7	17818.4	10320.5	36075	1541.16	5956.81	1.41417e+06	5.30683e+06	2.34897e+06	2.28583e+06	2.92102e+06	1.73463e+06	4.33631e+06	3.39715e+06	4.89231e+06	3.23085e+06	577503	2.95521e+06	5.40571e+06	1.26754e+06	1.56846e+06	497957	3.74548e+06	249508	2.09458e+06	2.09843e+06	2.064e+06	C00422	HMDB0049372	131760169	-	-	-	-	ko00561,ko01100	-	-	-	-	-	-	-	-
TG(16:0_16:2_16:3)	GL	TG	814.692	796.658	[M+NH4]+	C51H88O6	29947.2	59009	21014.5	21053.2	21869.6	45786.3	1.51536e+06	4.18278e+06	1.76794e+06	2.23465e+06	2.24902e+06	1.29927e+06	3.34255e+06	2.56802e+06	4.05306e+06	3.11897e+06	328607	2.56902e+06	125030	128995	161224	20699.6	112750	69746.7	1.34259e+06	1.34464e+06	1.34463e+06	C00422	-	-	-	-	-	-	ko00561,ko01100	-	-	-	-	-	1.48061	0.00421131	21.4231
TG(14:1_16:1_18:3)	GL	TG	814.692	796.658	[M+NH4]+	C51H88O6	46913.1	225594	52161.2	24860.8	40117.3	67911.4	2.1259e+06	3.8786e+06	1.61038e+06	2.62892e+06	2.37029e+06	1.6691e+06	3.33464e+06	2.89863e+06	4.3392e+06	3.28324e+06	443597	2.11543e+06	128741	181788	274013	13963.1	190088	77192.8	1.4343e+06	1.43668e+06	1.41386e+06	C00422	HMDB0047917	56938448	-	-	-	-	ko00561,ko01100	-	-	-	-	-	1.41651	0.00114529	16.4974
TG(15:0_16:1_18:4)	GL	TG	828.705	810.674	[M+NH4]+	C52H90O6	28201.9	78509.3	22703.7	10007.9	19364.2	31069	327556	768920	351771	307826	455463	230224	612427	573980	649906	698692	83012.6	365852	49636.3	62133.1	75528	5747.08	74439.1	27931.2	283761	285906	282593	C00422	HMDB0043215	56938825	-	-	-	-	ko00561,ko01100	-	-	-	-	-	1.34459	0.0056705	8.26554
TG(16:1_16:1_18:3)	GL	TG	842.717	824.689	[M+NH4]+	C53H92O6	175178	499194	318701	198116	176058	231979	5.98731e+06	1.61797e+07	7.18958e+06	8.38844e+06	8.58538e+06	4.5982e+06	1.50036e+07	1.21662e+07	7.33649e+06	1.37561e+07	2.22506e+06	9.94364e+06	1.08269e+06	1.59719e+06	1.98154e+06	143153	748177	516153	6.71228e+06	6.6305e+06	6.70178e+06	C00422	HMDB0048604	9544045	-	-	-	-	ko00561,ko01100	-	-	-	-	-	1.35768	0.00585971	8.39172
TG(14:0_18:2_18:3)	GL	TG	842.724	824.689	[M+NH4]+	C53H92O6	45043.9	368777	146901	68410	46607.8	80409.5	1.13222e+07	3.34487e+07	1.44685e+07	1.54965e+07	1.59885e+07	7.53031e+06	2.21616e+07	1.7923e+07	2.50948e+07	1.48295e+07	3.54062e+06	1.60738e+07	640361	400840	589503	56654.7	514667	168049	9.61233e+06	9.80156e+06	9.60993e+06	C00422	HMDB0010471	53480527	-	-	-	-	ko00561,ko01100	-	-	-	-	-	1.47898	0.00715884	41.4564
TG(12:0_16:0_22:5)	GL	TG	842.726	824.689	[M+NH4]+	C53H92O6	56694.3	216721	112691	80895.6	33765.5	73201.8	4.75181e+06	4.73044e+06	5.14244e+06	6.03485e+06	5.8564e+06	981065	8.78491e+06	8.35582e+06	1.91445e+07	3.70244e+06	1.84094e+06	5.90465e+06	202634	143744	876391	27815.7	319527	208922	4.60014e+06	4.57542e+06	4.5613e+06	C00422	-	56937135	-	-	-	-	ko00561,ko01100	-	-	-	-	-	1.37455	0.00211048	15.4561
TG(16:1_18:2_18:2)	GL	TG	870.754	852.721	[M+NH4]+	C55H96O6	86090.2	1.128e+06	84432.8	487812	119241	221702	2.94209e+07	1.25659e+08	6.98505e+07	5.34741e+07	4.9572e+07	2.51917e+07	9.73861e+07	7.55988e+07	8.13044e+07	7.03636e+07	2.10497e+07	6.48207e+07	3.69818e+06	2.82278e+06	3.36715e+06	211855	1.85903e+06	231636	4.92409e+07	4.92624e+07	4.89382e+07	C00422	HMDB0005446	25240366	-	-	-	-	ko00561,ko01100	-	-	-	-	-	1.39722	0.0125476	28.9705
TG(16:0_18:2_16:4)	GL	TG	840.707	822.674	[M+NH4]+	C53H90O6	33582.8	59525.5	37161.7	23640.6	28208.6	36532.6	1.92026e+06	6.25651e+06	2.47225e+06	2.83936e+06	2.68583e+06	1.13361e+06	3.79609e+06	3.1976e+06	5.39761e+06	2.77566e+06	743524	2.23775e+06	65824.1	26863	67551.4	29550.2	54771.7	21492.9	1.76253e+06	1.75622e+06	1.76952e+06	C00422	-	-	-	-	-	-	ko00561,ko01100	-	-	-	-	-	1.5298	0.0109387	65.054
TG(12:0_16:0_22:6)	GL	TG	840.707	822.674	[M+NH4]+	C53H90O6	16824.6	82264.1	8794.98	45643.3	6344.42	10733.4	1.93082e+06	4.41238e+06	1.83205e+06	2.3038e+06	2.34358e+06	1.99594e+06	4.51041e+06	3.20059e+06	7.64309e+06	2.43394e+06	641242	2.07581e+06	872532	1.69358e+06	929740	200993	3.22914e+06	220667	2.00763e+06	1.99168e+06	1.97823e+06	C00422	-	56937136	-	-	-	-	ko00561,ko01100	-	-	-	-	-	-	-	-
TG(15:0_16:1_20:5)	GL	TG	854.72	836.689	[M+NH4]+	C54H92O6	78210.5	280713	40539.2	52088.8	83121.4	98830	1.71019e+06	4.25297e+06	1.72815e+06	1.96982e+06	1.82423e+06	1.33832e+06	2.98089e+06	2.66821e+06	3.84034e+06	2.81861e+06	503336	1.98083e+06	429994	717283	705102	60310.4	703495	185532	1.4726e+06	1.46959e+06	1.46931e+06	C00422	HMDB0043217	56938833	-	-	-	-	ko00561,ko01100	-	-	-	-	-	1.22115	0.0105076	4.57708
TG(16:0_16:1_20:5)	GL	TG	868.739	850.705	[M+NH4]+	C55H94O6	100949	372901	302788	160017	90202.6	155069	1.18205e+07	2.7573e+07	1.21357e+07	1.68135e+07	1.52923e+07	8.02246e+06	1.81255e+07	1.62509e+07	4.12416e+07	1.13199e+07	3.89519e+06	1.06695e+07	323752	2.81144e+06	1.09774e+06	63140.1	1.27541e+06	114445	9.60078e+06	9.70337e+06	9.66253e+06	C00422	HMDB0044077	9544180	-	-	-	-	ko00561,ko01100	-	-	-	-	-	1.34962	0.00319449	16.1201
TG(16:1_18:2_18:3)	GL	TG	868.738	850.705	[M+NH4]+	C55H94O6	61802.6	467421	229619	184043	84887.1	135526	2.02586e+07	5.58112e+07	2.93862e+07	2.98754e+07	3.29153e+07	1.30535e+07	4.66976e+07	3.43428e+07	5.73358e+07	2.86803e+07	7.06364e+06	2.74656e+07	1.06407e+06	851779	1.1198e+06	134171	1.04072e+06	237148	1.91898e+07	1.91545e+07	1.9072e+07	C00422	HMDB0048751	9544158	-	-	-	-	ko00561,ko01100	-	-	-	-	-	1.48227	0.00421347	40.7627
TG(16:0_18:2_18:4)	GL	TG	868.742	850.705	[M+NH4]+	C55H94O6	118591	420303	270463	198469	111001	179107	1.57838e+07	4.71436e+07	1.9895e+07	2.24913e+07	2.47397e+07	1.03926e+07	3.45713e+07	3.28172e+07	6.74037e+07	2.26417e+07	6.56668e+06	1.99092e+07	939482	1.54499e+06	1.63956e+06	121899	1.8763e+06	367903	1.59837e+07	1.61767e+07	1.59897e+07	C00422	HMDB0044271	56939514	-	-	-	-	ko00561,ko01100	-	-	-	-	-	1.42174	0.00759895	21.6399
TG(17:1_18:2_18:3)	GL	TG	882.745	864.721	[M+NH4]+	C56H96O6	25520.7	84567.6	42686.7	41601.9	10913.2	12296.5	2.4841e+06	6.24089e+06	2.69403e+06	3.26629e+06	3.37749e+06	1.84744e+06	4.12883e+06	3.37944e+06	5.70954e+06	3.38936e+06	775614	2.70415e+06	263693	155936	229560	12607.3	270286	79145.8	2.10559e+06	2.10107e+06	2.11191e+06	C00422	-	9544218	-	-	-	-	ko00561,ko01100	-	-	-	-	-	1.40642	0.00396068	19.6892
TG(12:0_18:3_20:4)	GL	TG	838.689	820.658	[M+NH4]+	C53H88O6	6576.07	36623.2	24502.3	7109.33	16459.3	11840.9	1.00757e+06	3.75869e+06	1.18855e+06	815667	752067	558635	1.77603e+06	1.81558e+06	2.20467e+06	1.68408e+06	182191	975014	11202.2	33938.6	44746.2	1268.14	22932.2	8098.89	637095	662573	609681	C00422	-	-	-	-	-	-	ko00561,ko01100	-	-	-	-	-	1.44243	0.0425251	66.1382
TG(14:0_18:3_20:4)	GL	TG	866.724	848.689	[M+NH4]+	C55H92O6	87033.1	176517	154507	92813.7	81041.1	119508	4.10474e+06	1.26387e+07	5.48021e+06	5.54833e+06	5.4588e+06	2.18915e+06	7.73962e+06	6.81915e+06	5.50841e+06	8.85426e+06	745825	6.75178e+06	128966	192054	333447	16144.5	134906	142209	3.21227e+06	3.1828e+06	3.22619e+06	C00422	HMDB0042560	53480560	-	-	-	-	ko00561,ko01100	-	-	-	-	-	1.45863	0.0106401	37.3735
TG(16:1_16:1_20:5)	GL	TG	866.724	848.689	[M+NH4]+	C55H92O6	132021	634149	176361	168206	112610	176327	1.07097e+07	3.21018e+07	1.39481e+07	1.54705e+07	1.3642e+07	8.18943e+06	2.28761e+07	1.81667e+07	2.62049e+07	1.66214e+07	3.4227e+06	1.4115e+07	624513	1.56162e+06	1.62811e+06	129118	1.86812e+06	256110	1.04899e+07	1.05151e+07	1.05163e+07	C00422	HMDB0048607	56938198	-	-	-	-	ko00561,ko01100	-	-	-	-	-	1.39304	0.007959	15.5023
TG(16:0_16:1_22:6)	GL	TG	894.755	876.721	[M+NH4]+	C57H96O6	106063	466188	117982	379673	48209.2	133501	1.70717e+07	4.70448e+07	1.90913e+07	2.00098e+07	1.94862e+07	1.28729e+07	4.95773e+07	4.28324e+07	9.55333e+07	3.14787e+07	1.3305e+07	2.59483e+07	1.16761e+07	2.58114e+07	1.87791e+07	4.69148e+06	6.37314e+07	5.81903e+06	2.63577e+07	2.60737e+07	2.63746e+07	C00422	HMDB0044079	9544548	-	-	-	-	ko00561,ko01100	-	-	-	-	-	-	-	-
TG(18:1_18:2_18:4)	GL	TG	894.752	876.721	[M+NH4]+	C57H96O6	51261.5	170513	144332	105807	57664.6	63569.6	1.46396e+07	4.01401e+07	1.77566e+07	1.93877e+07	2.1125e+07	9.0271e+06	2.73888e+07	2.56785e+07	4.58707e+07	1.96068e+07	5.69935e+06	1.57708e+07	617488	658709	696379	65559.6	710003	118781	1.28867e+07	1.29668e+07	1.27984e+07	C00422	HMDB0049402	56940000	-	-	-	-	ko00561,ko01100	-	-	-	-	-	1.46533	0.00584989	42.5809
TG(16:0_20:2_22:5)	GL	TG	950.818	932.783	[M+NH4]+	C61H104O6	13775.6	9684.41	11874.8	25443.6	6004.62	18269.7	350616	1.15887e+06	527864	584932	701087	388664	1.92712e+06	913865	3.31555e+06	736653	438601	892583	608926	791143	512073	605630	2.56437e+06	78031.3	856908	857246	857751	C00422	HMDB0044325	9545260	-	-	-	-	ko00561,ko01100	-	-	-	-	-	-	-	-
TG(16:1_16:1_22:6)	GL	TG	892.725	874.705	[M+NH4]+	C57H94O6	43450.3	163598	54666.5	196159	9037.65	46995.1	8.27919e+06	3.09228e+07	1.21573e+07	1.05359e+07	1.20994e+07	5.6783e+06	2.95384e+07	2.2454e+07	3.98838e+07	1.81227e+07	4.4601e+06	1.45055e+07	1.73713e+06	3.70967e+06	2.74376e+06	603184	9.67887e+06	707499	1.19812e+07	1.20804e+07	1.2024e+07	C00422	HMDB0048609	9544611	-	-	-	-	ko00561,ko01100	-	-	-	-	-	1.16707	0.0400248	4.15393
TG(16:1_18:1_22:6)	GL	TG	920.766	902.736	[M+NH4]+	C59H98O6	17359.5	67991.1	10487	69673.6	7694.97	23553.1	2.16799e+06	6.8095e+06	2.90087e+06	2.85816e+06	2.98047e+06	1.23351e+06	7.74028e+06	7.54143e+06	1.34994e+07	4.544e+06	1.75054e+06	3.8762e+06	1.80702e+06	4.66154e+06	3.02391e+06	621935	1.17764e+07	867055	3.78938e+06	3.88903e+06	3.86138e+06	C00422	HMDB0048631	9544961	-	-	-	-	ko00561,ko01100	-	-	-	-	-	-	-	-
TG(18:2_18:2_22:4)	GL	TG	948.801	930.768	[M+NH4]+	C61H102O6	12443	20735.6	8296.74	22120.5	1384.86	4612.51	517429	1.49179e+06	743472	664027	746161	353593	1.14467e+06	847199	1.19056e+06	684394	266460	615986	396729	144168	69324.6	36828.5	281232	51478.5	501232	520223	504400	C00422	HMDB0010494	9545336	-	-	-	-	ko00561,ko01100	-	-	-	-	-	1.24613	0.012425	4.60977
TG(16:0_18:4_20:5)	GL	TG	890.718	872.689	[M+NH4]+	C57H92O6	504.489	6427.6	2211.46	5260.92	3314.87	1030.18	452146	3.0209e+06	768078	271737	298058	221158	2.33008e+06	1.92539e+06	5.00184e+06	1.3084e+06	362429	995994	96568.1	140575	128747	4937.95	304429	6166.67	903117	891282	889680	C00422	HMDB0044525	56939545	-	-	-	-	ko00561,ko01100	-	-	-	-	-	-	-	-
TG(16:1_16:2_22:6)	GL	TG	890.724	872.689	[M+NH4]+	C57H92O6	12299	54360.3	16959.5	25642.2	3499.16	19737.8	858660	6.65092e+06	2.34593e+06	2.53816e+06	2.70254e+06	1.2406e+06	5.41066e+06	4.26844e+06	7.72685e+06	3.14071e+06	724928	2.73298e+06	169851	175112	191236	21988.2	559720	123301	1.89951e+06	1.92161e+06	1.90276e+06	C00422	-	-	-	-	-	-	ko00561,ko01100	-	-	-	-	-	1.34938	0.030361	13.162
TG(18:2_18:3_20:4)	GL	TG	918.755	900.721	[M+NH4]+	C59H96O6	33226.7	227445	108092	44347.5	47180.5	65200.4	2.70289e+06	7.61447e+06	3.14982e+06	3.29733e+06	3.28321e+06	1.61976e+06	4.62567e+06	4.04318e+06	7.09239e+06	4.14126e+06	889250	3.08739e+06	309825	372724	405124	52152.9	566987	99896.6	2.49319e+06	2.45425e+06	2.45525e+06	C00422	HMDB0005448	9544831	-	-	-	-	ko00561,ko01100	-	-	-	-	-	1.39332	0.0108348	11.9928
TG(16:0_20:4_22:6)	GL	TG	944.771	926.736	[M+NH4]+	C61H98O6	7812.93	19005.2	9414.58	9081.58	4668.75	9928.93	581162	1.58817e+06	602848	703451	418372	264902	1.37254e+06	995168	3.17291e+06	895054	293849	443956	453736	782830	489211	270488	1.94314e+06	151481	745462	745397	740670	C00422	HMDB0044387	9545497	-	-	-	-	ko00561,ko01100	-	-	-	-	-	-	-	-
TG(18:0_20:4_22:6)	GL	TG	972.802	954.768	[M+NH4]+	C63H102O6	9215.55	21666.6	8237.17	10570.9	10072.6	12951.1	1.71856e+06	5.75455e+06	2.34285e+06	2.18924e+06	2.64458e+06	1.11836e+06	5.04157e+06	3.43958e+06	6.77633e+06	3.73231e+06	1.70127e+06	2.42366e+06	2.20717e+06	2.58223e+06	2.24187e+06	393176	8.35431e+06	976457	2.57304e+06	2.61757e+06	2.59865e+06	C00422	HMDB0045206	9545865	-	-	-	-	ko00561,ko01100	-	-	-	-	-	-	-	-
TG(14:0_20:5_22:6)	GL	TG	914.724	896.689	[M+NH4]+	C59H92O6	8408.68	75403.7	18001.4	70522	9604.29	7904.98	3.57578e+06	9.21144e+06	3.28724e+06	3.72689e+06	4.04913e+06	2.35057e+06	7.71767e+06	6.33875e+06	1.0636e+07	4.73259e+06	899651	3.58644e+06	135383	274184	183276	31841	555628	71481.5	1.94557e+06	1.81937e+06	2.00481e+06	C00422	HMDB0042869	56938332	-	-	-	-	ko00561,ko01100	-	-	-	-	-	1.43907	0.00862428	20.9308
TG(18:1_20:4_22:6)	GL	TG	970.782	952.752	[M+NH4]+	C63H100O6	5783.79	38200.5	13845.8	29045.3	2247.5	12150.6	620472	1.85081e+06	874566	851897	854541	481374	2.0233e+06	1.50787e+06	4.09728e+06	1.41601e+06	588987	990313	1.74863e+06	3.00269e+06	1.83438e+06	785779	8.12714e+06	562291	1.39893e+06	1.38739e+06	1.40115e+06	C00422	HMDB0049490	9545931	-	-	-	-	ko00561,ko01100	-	-	-	-	-	-	-	-
TG(18:2_20:5_20:5)	GL	TG	940.739	922.705	[M+NH4]+	C61H94O6	49726.1	179378	50307.2	90406.5	8549.15	47963	2.73408e+06	8.33829e+06	3.25109e+06	3.38228e+06	3.02374e+06	1.5683e+06	5.48458e+06	4.76765e+06	6.71626e+06	4.08209e+06	899526	2.98548e+06	126823	389357	251950	10715.9	595794	58370	2.27606e+06	2.29786e+06	2.29961e+06	C00422	HMDB0052797	9545434	-	-	-	-	ko00561,ko01100	-	-	-	-	-	1.32649	0.0150828	15.5601
TG(14:0_22:6_22:6)	GL	TG	940.739	922.705	[M+NH4]+	C61H94O6	5916.15	49343.9	8083.11	49813.3	6032.2	5854.89	1.53182e+06	5.01907e+06	1.46576e+06	1.84599e+06	2.09695e+06	1.41574e+06	4.03063e+06	3.16332e+06	6.20795e+06	2.4105e+06	663072	1.86319e+06	369450	697206	302315	131831	1.81029e+06	182259	1.57217e+06	1.56098e+06	1.55692e+06	C00422	HMDB0042929	56936606	-	-	-	-	ko00561,ko01100	-	-	-	-	-	1.19633	0.0335281	3.8288
TG(16:0_22:6_22:6)	GL	TG	968.771	950.736	[M+NH4]+	C63H98O6	21126.2	132983	28031.3	166277	6736.97	22580	3.69201e+06	1.17399e+07	4.86808e+06	4.71696e+06	5.27514e+06	2.64712e+06	1.0552e+07	9.80468e+06	1.34073e+07	5.86197e+06	3.0439e+06	5.45845e+06	1.19171e+06	2.81015e+06	1.623e+06	362347	5.98977e+06	313898	4.91184e+06	4.93571e+06	4.84426e+06	C00422	HMDB0044639	9546103	-	-	-	-	ko00561,ko01100	-	-	-	-	-	-	-	-
TG(18:1_22:5_22:6)	GL	TG	996.802	978.768	[M+NH4]+	C65H102O6	176.125	217.563	183.633	7520.73	214.678	166.532	370488	1.50728e+06	582384	486668	644904	249070	2.05508e+06	1.76991e+06	3.62006e+06	1.18632e+06	660524	832105	285106	438436	928860	205.015	1.26856e+06	79573.2	870195	806663	854345	C00422	HMDB0050259	9546325	-	-	-	-	ko00561,ko01100	-	-	-	-	-	-	-	-
TG(18:2_20:5_22:6)	GL	TG	966.755	948.721	[M+NH4]+	C63H96O6	18776.6	78753.5	22813.6	133795	14839.1	15580.9	2.70893e+06	1.05911e+07	4.39624e+06	3.07188e+06	3.7506e+06	1.72506e+06	9.77128e+06	7.51569e+06	1.17854e+07	6.02533e+06	1.73638e+06	4.64122e+06	560524	1.39546e+06	783325	319006	3.97187e+06	282850	3.62464e+06	3.64886e+06	3.62243e+06	C00422	HMDB0052799	9546054	-	-	-	-	ko00561,ko01100	-	-	-	-	-	-	-	-
TG(18:2_22:5_22:6)	GL	TG	994.786	976.752	[M+NH4]+	C65H100O6	19761.6	85729.2	13529.2	100386	5563.13	8652.81	2.88749e+06	9.34481e+06	3.69029e+06	2.96124e+06	3.65776e+06	2.15143e+06	1.2625e+07	1.13785e+07	2.53139e+07	7.18354e+06	3.70764e+06	5.27759e+06	2.53798e+06	6.36514e+06	3.27011e+06	1.71537e+06	2.03414e+07	1.1698e+06	5.77136e+06	5.84953e+06	5.76737e+06	C00422	HMDB0052739	9546359	-	-	-	-	ko00561,ko01100	-	-	-	-	-	-	-	-
PE(P-18:2_22:5)	GP	PE-P	774.544	773.536	[M+H]+	C45H76NO7P	113607	122404	129836	160377	143920	131286	326568	235699	262513	323148	266625	231885	488262	200918	172717	341089	350605	525154	105727	100574	191296	219931	109932	259715	268471	270705	270703	C00350	-	-	-	-	-	-	ko00563,ko00564,ko01100,ko04136,ko04140	-	-	-	-	-	-	-	-
PE(P-20:1_22:6)	GP	PE-P	802.575	801.567	[M+H]+	C47H80NO7P	316315	325927	248166	370333	298867	549427	737069	882758	937070	1.07043e+06	920440	625608	2.10515e+06	1.57207e+06	1.11008e+06	2.11137e+06	2.91444e+06	2.15239e+06	290085	836711	519297	1.2886e+06	875922	414298	1.05787e+06	1.06792e+06	1.06769e+06	C00350	-	-	-	-	-	-	ko00563,ko00564,ko01100,ko04136,ko04140	-	-	-	-	-	-	-	-
Cer(t18:1/36:2(2OH))	SP	Cer-AP	828.78	845.784	[M-H2O+H]+	C54H103NO5	3728.79	3227.23	11178.9	332.816	242.189	1640.81	77936.5	117878	72031	92022.2	78123.4	35615	158211	118719	179161	92194.3	24692.6	94713.7	18948	11598.7	16522.1	2488.34	22328.4	4888.19	56708.5	57200	56916.2	-	-	-	-	-	-	-	-	-	-	-	-	-	1.33671	0.0012721	6.16885
Cer(t20:2/36:2(2OH))	SP	Cer-AP	854.796	871.799	[M-H2O+H]+	C56H105NO5	210.914	3958.1	2641.37	2528.43	257.083	199.427	43944.3	67165.9	40306.7	38555.9	38993.6	30036.4	83286.5	79587.9	96065	75510.2	18467.9	49870.7	55134	97493.3	50193.3	6094.26	182462	16448.2	49671.4	52453.3	43258.9	-	-	-	-	-	-	-	-	-	-	-	-	-	-	-	-
Cer(d18:1/23:1)	SP	Cer-NS	616.603	633.606	[M-H2O+H]+	C41H79NO3	321801	403178	357203	417410	268719	315163	241708	318256	523657	402896	522288	222364	565560	786898	753586	1.30674e+06	1.05746e+06	1.61281e+06	613720	730767	377401	1.01939e+06	761109	352997	583314	593900	590347	-	-	-	-	-	-	-	-	-	-	-	-	-	-	-	-
Cer(d18:1/25:1)	SP	Cer-NS	644.634	661.637	[M-H2O+H]+	C43H83NO3	544922	522647	397291	702751	476937	544486	400782	751744	661450	767995	573730	606308	745392	1.68446e+06	1.04818e+06	2.27878e+06	1.83391e+06	2.47471e+06	877575	861754	686062	1.91836e+06	1.37386e+06	639602	1.0325e+06	1.03831e+06	1.03447e+06	-	-	-	-	-	-	-	-	-	-	-	-	-	-	-	-
HexCer(d18:1/25:1)	SP	HexCer-NS	644.635	823.69	[M-H2O+H]+	C49H93NO8	12402	24268.3	23569.5	38400.7	28569.4	31302	22012.6	40268.9	40721.3	24739.9	25018.1	24586.5	48443.7	102244	63294.1	138007	135643	154624	29528.7	57179.2	43163.7	122195	91913.9	28939.8	64049.3	65679.2	65691.2	-	-	-	-	-	-	-	-	-	-	-	-	-	-	-	-
HexCer(d19:1/24:1)	SP	HexCer-NS	644.635	823.69	[M-H2O+H]+	C49H93NO8	62497.9	58966.8	34490.4	66202	72905.7	42318.2	40351.8	96311.4	84405.9	95277.7	94041.2	98919	52615.6	162187	188896	115618	174108	143557	32285.5	25891.5	42964.4	109322	90382.3	32159.1	92828.9	93894	92155.4	-	-	-	-	-	-	-	-	-	-	-	-	-	-	-	-
TG(12:0_16:0_18:3)	GL	TG	790.69	772.658	[M+NH4]+	C49H88O6	35920.2	145413	52428.3	30073.5	18602.1	65792	1.62135e+06	3.91376e+06	1.71735e+06	2.31372e+06	2.00154e+06	1.0887e+06	2.818e+06	2.81098e+06	3.96755e+06	2.33111e+06	407267	2.09162e+06	389716	321339	398729	36867.3	405949	86899.4	1.47134e+06	1.47189e+06	1.43975e+06	C00422	-	-	-	-	-	-	ko00561,ko01100	-	-	-	-	-	1.32656	0.0053048	7.71968
TG(12:0_16:1_22:6)	GL	TG	838.7	820.658	[M+NH4]+	C53H88O6	2557.96	5458.52	257.083	4627.28	3087.93	2140.2	322208	1.18855e+06	385842	410350	410316	213603	1.02308e+06	947423	1.61037e+06	682524	137917	453759	169837	451455	269436	42784.2	853786	52350.3	418347	420463	423321	C00422	-	-	-	-	-	-	ko00561,ko01100	-	-	-	-	-	-	-	-
TG(12:0_18:1_22:6)	GL	TG	866.72	848.689	[M+NH4]+	C55H92O6	13935.1	117713	20160.6	68686.6	20908.6	34759.4	3.78993e+06	9.24688e+06	3.46835e+06	4.65255e+06	4.54768e+06	3.24961e+06	1.12464e+07	8.48214e+06	1.66327e+07	6.79261e+06	1.78756e+06	5.44108e+06	1.77529e+06	4.18553e+06	2.37228e+06	433551	9.55414e+06	645572	4.54901e+06	4.63065e+06	4.55138e+06	C00422	-	-	-	-	-	-	ko00561,ko01100	-	-	-	-	-	-	-	-
TG(13:0_20:2_20:5)	GL	TG	880.73	862.705	[M+NH4]+	C56H94O6	28205.1	192852	56450.7	60935.8	38269.9	88391.6	2.38457e+06	7.14551e+06	2.81936e+06	2.58632e+06	2.74353e+06	1.27083e+06	3.91243e+06	3.69079e+06	5.89105e+06	3.81585e+06	897834	2.93383e+06	264883	516392	462622	37266.8	529056	117177	2.09821e+06	2.1248e+06	2.10128e+06	C00422	-	-	-	-	-	-	ko00561,ko01100	-	-	-	-	-	1.33057	0.0186277	9.83198
TG(14:0_18:3_20:5)	GL	TG	864.7	846.674	[M+NH4]+	C55H90O6	6390.77	40634.7	11521.2	8736.14	5194.07	7929.47	424078	1.37519e+06	458617	546323	460810	264007	854116	740271	1.24564e+06	562717	98765.3	466610	5760.6	17277.5	27356.4	5090.49	235691	30236.7	336529	339927	336680	C00422	-	-	-	-	-	-	ko00561,ko01100	-	-	-	-	-	1.34188	0.0204156	10.9797
TG(13:1_16:1_18:2)	GL	TG	802.7	784.658	[M+NH4]+	C50H88O6	5107.2	26682.7	9399.51	1511.87	3943.26	10074.7	113118	338961	135263	128898	165661	73213	204741	206126	256438	277278	19776.9	157838	42686	20471.4	21485.1	4031.23	15838	23878.5	94042.9	96170.6	97297.5	C00422	-	-	-	-	-	-	ko00561,ko01100	-	-	-	-	-	1.36427	0.01475	7.43915
TG(15:0_15:0_15:1)	GL	TG	780.69	762.674	[M+NH4]+	C48H90O6	201732	297971	130902	200932	188878	154133	391460	799273	365871	416642	436723	308116	639742	657335	1.19481e+06	656021	201693	638770	229858	333999	321768	181495	297331	294354	448677	451522	456317	C00422	-	-	-	-	-	-	ko00561,ko01100	-	-	-	-	-	-	-	-
TG(14:0_17:2_18:2)	GL	TG	830.73	812.689	[M+NH4]+	C52H92O6	30787.5	153966	24957.1	47988.3	28606.6	51230	1.91238e+06	5.10107e+06	2.58041e+06	2.67045e+06	2.66254e+06	1.47726e+06	3.66375e+06	2.76903e+06	5.19288e+06	3.05438e+06	623345	3.08646e+06	306633	165188	294331	6076.63	244892	69667.7	1.74645e+06	1.74038e+06	1.74645e+06	C00422	-	-	-	-	-	-	ko00561,ko01100	-	-	-	-	-	1.32112	0.0040521	15.0941
TG(16:0_16:1_18:4)	GL	TG	842.72	824.689	[M+NH4]+	C53H92O6	114374	308722	194457	108406	103290	177793	8.07799e+06	2.06889e+07	8.54261e+06	1.01465e+07	1.00752e+07	5.88407e+06	1.63243e+07	1.62646e+07	3.27412e+07	1.16888e+07	2.83284e+06	1.04294e+07	715012	1.09826e+06	1.28739e+06	97862	1.58595e+06	284188	8.14836e+06	7.96356e+06	8.08279e+06	C00422	-	-	-	-	-	-	ko00561,ko01100	-	-	-	-	-	1.38178	0.00573083	12.5113
TG(16:0_16:2_18:3)	GL	TG	842.73	824.689	[M+NH4]+	C53H92O6	130910	380855	307858	137351	106005	202644	1.08371e+07	3.26515e+07	1.41684e+07	1.60074e+07	1.6331e+07	7.70193e+06	2.07964e+07	1.75545e+07	2.45778e+07	1.80413e+07	3.14137e+06	1.45697e+07	768097	827013	1.13327e+06	113733	1.06063e+06	376562	1.01864e+07	1.01543e+07	1.01778e+07	C00422	-	-	-	-	-	-	ko00561,ko01100	-	-	-	-	-	1.4587	0.00698887	22.8301
TG(16:1_18:1_16:3)	GL	TG	842.72	824.689	[M+NH4]+	C53H92O6	35722.6	150751	75568.9	36545	31004.6	43444.1	4.35223e+06	1.06364e+07	5.13959e+06	6.0035e+06	6.46782e+06	3.13787e+06	9.99493e+06	9.29509e+06	1.57915e+07	9.07012e+06	1.76605e+06	7.51422e+06	674668	256338	1.05552e+06	24098.5	902137	291156	4.57919e+06	4.57076e+06	4.54676e+06	C00422	-	-	-	-	-	-	ko00561,ko01100	-	-	-	-	-	1.30974	0.00334265	11.1543
TG(16:1_18:1_16:4)	GL	TG	840.71	822.674	[M+NH4]+	C53H90O6	32665.4	224730	50626.3	54687.5	26573.8	56986.7	4.69434e+06	1.28e+07	5.41604e+06	6.21375e+06	6.62532e+06	2.79098e+06	9.27753e+06	1.00017e+07	1.05911e+07	8.63066e+06	1.51343e+06	6.41373e+06	182848	346737	362413	41276	287012	148644	4.39394e+06	4.44256e+06	4.32636e+06	C00422	-	-	-	-	-	-	ko00561,ko01100	-	-	-	-	-	1.47748	0.00663046	28.1537
TG(16:0_20:4_24:6)	GL	TG	972.8	954.768	[M+NH4]+	C63H102O6	10529.3	8850.22	11206.7	4202.38	6018.02	4200.98	47767.6	430112	237382	234208	256885	109494	696448	361761	1.00507e+06	248433	139152	252287	244234	316217	313450	164297	1.12126e+06	111584	269814	273751	275569	C00422	-	-	-	-	-	-	ko00561,ko01100	-	-	-	-	-	-	-	-
TG(18:1_16:2_20:5)	GL	TG	892.74	874.705	[M+NH4]+	C57H94O6	96847.8	489189	169618	136620	87202.1	144796	9.07561e+06	2.8021e+07	1.24198e+07	1.20526e+07	1.18575e+07	5.01884e+06	1.86607e+07	1.67687e+07	2.43876e+07	1.42359e+07	3.68107e+06	3.38756e+06	529578	970958	957304	81771.3	1.01061e+06	175475	8.95154e+06	8.97229e+06	8.97694e+06	C00422	-	-	-	-	-	-	ko00561,ko01100	-	-	-	-	-	1.41605	0.0114455	21.0552
TG(16:1_16:2_18:2)	GL	TG	842.73	824.689	[M+NH4]+	C53H92O6	27009	118639	49390.8	21344.6	26872.1	38165.3	1.70084e+06	4.60366e+06	2.19076e+06	2.49848e+06	799768	1.22213e+06	4.62702e+06	3.72555e+06	6.41079e+06	3.25882e+06	623702	2.98353e+06	177084	151811	201876	20689.6	170443	26004.2	1.28658e+06	1.16136e+06	1.23977e+06	C00422	-	-	-	-	-	-	ko00561,ko01100	-	-	-	-	-	1.39001	0.0135272	17.4027
TG(16:1_18:1_20:5)	GL	TG	894.76	876.721	[M+NH4]+	C57H96O6	7224.37	135517	40369.3	53625.4	10590.4	56884.4	2.63318e+06	7.80055e+06	2.81892e+06	3.05739e+06	2.98739e+06	1.87031e+06	7.7967e+06	5.98542e+06	1.52113e+07	4.80723e+06	1.58994e+06	3.7503e+06	2.09133e+06	4.1317e+06	3.02076e+06	813883	1.03969e+07	966149	3.83026e+06	3.859e+06	3.83681e+06	C00422	-	-	-	-	-	-	ko00561,ko01100	-	-	-	-	-	-	-	-
TG(16:1_18:3_20:4)	GL	TG	892.74	874.705	[M+NH4]+	C57H94O6	14996	196464	73827.8	63749.6	56250.2	95102.8	1.8277e+06	4.24298e+06	1.99466e+06	2.1149e+06	2.35403e+06	1.11565e+06	3.37463e+06	3.17298e+06	4.51893e+06	3.34781e+06	498877	2.31584e+06	693906	648550	772489	27307.6	1.36715e+06	248849	1.74305e+06	1.76038e+06	1.74239e+06	C00422	-	-	-	-	-	-	ko00561,ko01100	-	-	-	-	-	1.04508	0.010097	3.63198
TG(17:0_18:2_20:4)	GL	TG	910.79	892.752	[M+NH4]+	C58H100O6	6407.59	29404.4	25316.7	18956.5	7523.57	12946.2	504599	693022	612076	977960	707354	443300	867626	640629	1.76353e+06	380445	191793	769658	583131	688373	688892	287654	2.92742e+06	260853	635882	617695	638811	C00422	-	-	-	-	-	-	ko00561,ko01100	-	-	-	-	-	-	-	-
TG(18:0_20:3_22:6)	GL	TG	974.82	956.783	[M+NH4]+	C63H104O6	191.478	236.529	199.641	320.729	2066.9	181.05	45597.8	107831	38782.5	54668.4	31372.1	37044.9	63233.9	73259.6	139466	85052.2	93809.1	45965.1	27558.9	25077.2	39024.7	203837	89329.5	19151.4	59028.3	64367.7	64481.6	C00422	-	-	-	-	-	-	ko00561,ko01100	-	-	-	-	-	-	-	-
TG(18:0_16:1_24:6)	GL	TG	950.82	932.783	[M+NH4]+	C61H104O6	10538.8	36962	4215.17	23531.1	3319	15388.3	1.4596e+06	8.49574e+06	3.61199e+06	3.36471e+06	2.38481e+06	1.54538e+06	5.09352e+06	5.72248e+06	1.09018e+07	2.925e+06	1.98903e+06	1.98367e+06	2.01584e+06	3.22226e+06	1.74788e+06	1.27396e+06	8.38677e+06	837755	3.4521e+06	3.51339e+06	3.44692e+06	C00422	-	-	-	-	-	-	ko00561,ko01100	-	-	-	-	-	-	-	-
TG(18:1_20:4_22:5)	GL	TG	972.8	954.768	[M+NH4]+	C63H102O6	3766.21	17563.1	4325.88	3766.21	5019.1	3766.21	176153	178432	68386.3	152723	71724	28444.5	172245	276231	282118	129533	74923.2	56396.8	102990	174571	221629	169373	877925	53951.8	156213	144276	155031	C00422	-	-	-	-	-	-	ko00561,ko01100	-	-	-	-	-	-	-	-
TG(18:1_20:5_22:5)	GL	TG	970.78	952.752	[M+NH4]+	C63H100O6	15099.2	26915.6	15212.1	7557.8	7115.32	11940.6	526558	1.51921e+06	574241	592281	631665	381644	1.43123e+06	1.285e+06	3.10932e+06	1.00884e+06	517186	729676	586401	1.05546e+06	228466	263700	2.63495e+06	197003	790340	806266	797445	C00422	-	-	-	-	-	-	ko00561,ko01100	-	-	-	-	-	-	-	-
TG(18:2_18:2_24:5)	GL	TG	974.82	956.783	[M+NH4]+	C63H104O6	12054.8	12054.8	7232.86	4377.33	8153.29	8436.53	129063	610076	261238	262641	338493	197487	837645	333083	908443	310401	174339	447701	79013.1	12054.8	25309.6	9227.37	56319.5	22898.6	231572	226207	230778	C00422	-	-	-	-	-	-	ko00561,ko01100	-	-	-	-	-	1.38431	0.0110295	8.78318
TG(18:2_20:2_22:6)	GL	TG	972.81	954.768	[M+NH4]+	C63H102O6	4020.43	1461.32	2226.59	2226.97	736.315	5559.77	144993	1.05807e+06	394748	387109	472932	246514	755627	219411	1.13885e+06	485464	202057	392612	74853.9	10949.5	11176.2	18940.5	18205	11116.4	319744	315808	315980	C00422	-	-	-	-	-	-	ko00561,ko01100	-	-	-	-	-	1.44944	0.0221549	18.6198
Cer(d26:2/33:1(2OH))	SP	Cer-AS	882.864	899.867	[M-H2O+H]+	C59H113NO4	219.661	5493.58	229.024	367.935	267.744	207.697	41012.2	51768.9	38404.4	49191.8	53547.1	40896.6	92340.3	46862.9	54207.4	52547.5	25029.8	49870.3	6869.04	3026.44	6343.9	255.693	6869.04	847.446	32360.2	30978.2	32813.8	-	-	-	-	-	-	-	-	-	-	-	-	-	1.33896	1.62751e-06	11.3508
Cer(d27:2/32:1(2OH))	SP	Cer-AS	882.864	899.867	[M-H2O+H]+	C59H113NO4	207.71	256.579	5194.69	347.917	253.177	196.397	34650.1	51139.8	46357.1	36441.1	46935.3	47901.4	74990.6	41922.8	75683.9	48116.5	16531.6	30357.5	3930.96	5194.69	2601.24	241.781	2601.24	5194.69	36067.3	37694.1	36801.3	-	-	-	-	-	-	-	-	-	-	-	-	-	1.39457	9.84764e-06	13.3281
Cer(d29:2/30:1(2OH))	SP	Cer-AS	882.864	899.867	[M-H2O+H]+	C59H113NO4	219.501	271.145	228.858	367.667	267.55	207.546	30198.5	46679.9	39053.8	39682.2	39925.8	29800.9	38334.2	50472.5	55012	44866.2	9604.72	43046	5981.18	3414.13	283.173	255.507	473.109	319.875	33398.8	34502.9	33549.5	-	-	-	-	-	-	-	-	-	-	-	-	-	1.41923	9.62658e-06	21.007
Cer(d30:2/29:1(2OH))	SP	Cer-AS	882.864	899.867	[M-H2O+H]+	C59H113NO4	204.654	12795.7	5118.27	342.798	2562.97	193.508	28557.6	56337.8	32552.9	17867.1	31548.9	30165.7	39442.9	28052.7	26159.5	40012.4	14312.2	53986.8	20469.3	15351	3678.86	2037.66	13770.1	298.238	22771.4	25977.7	25139.9	-	-	-	-	-	-	-	-	-	-	-	-	-	1.02826	0.00450233	3.54338
γ-Glu-Cys	Amino acid and Its metabolites	Small Peptide	249.1	250.062	[M-H]-	C8H14N2O5S	14047.3	5989.47	9487.35	3886.39	7023.66	2338.17	61765.3	59690.6	83189.7	35126.7	136961	57345.5	20058.3	286349	77244.5	106532	154538	39511.5	37116.4	5973.66	7023.66	7023.66	7023.66	12366	20549.2	20452.5	21099.5	C00669	HMDB0001049	123938	-	636-58-8	17515	5966	ko00480,ko01100,ko01240,ko04216	-	-	-	-	-	1.37701	0.00731335	5.67223
Adenosine 5'-Diphosphate（ADP）	Nucleotide and Its metabolites	Nucleotide and Its metabolites	426	427.029	[M-H]-	C10H15N5O10P2	184461	206138	358136	157195	230763	352858	364925	331289	334431	327436	300572	303100	395126	1.04854e+06	414367	568347	459522	787125	253290	321238	567674	378842	378577	153471	274418	292772	287754	C00008	HMDB0001341	6022	-	58-64-0	16761	6175	ko00190,ko00230,ko01100,ko01232,ko01240,ko04068,ko04080,ko04142	-	-	-	-	-	-	-	-
Succinic Acid	Organic acid and Its derivatives	Organic acid and Its derivatives	117	118.027	[M-H]-	C4H6O4	1.87544e+06	1.28194e+06	2.08614e+06	1.33843e+06	3.00774e+06	2.75666e+06	1.53092e+06	2.37514e+06	2.47955e+06	2.67828e+06	2.40555e+06	3.0584e+06	2.38812e+06	1.03317e+07	1.00566e+07	2.61278e+07	1.07414e+07	7.54737e+06	8.96648e+06	1.49488e+07	1.50509e+06	3.47286e+06	2.48437e+06	2.50458e+06	4.85541e+06	4.88018e+06	4.8581e+06	C00042	HMDB0000254	1110	-	110-15-6	-	-	ko00020,ko00190,ko00250,ko00310,ko00350,ko00360,ko00620,ko00630,ko00640,ko00650,ko00760,ko00920,ko01100,ko01200	-	-	-	-	-	-	-	-
Arabitol	Carbohydrates and Its metabolites	Sugar alcohols	151.1	152.069	[M-H]-	C5H12O5	48954.4	31940.2	195864	69025.9	63154.7	58306.6	103534	115919	202942	93160.5	207686	124577	288803	395110	394379	380058	306614	627730	125260	49956.8	136247	95859.3	153870	206132	191095	194142	194180	C01904	HMDB0000568	827	-	488-82-4	18333	5551	ko00040,ko01100	-	-	-	-	-	-	-	-
Trehalose	Carbohydrates and Its metabolites	Sugars	341.1	342.116	[M-H]-	C12H22O11	29706.9	39629.6	441206	29657.7	32941.2	16697	214667	85534.2	115673	114717	144919	129870	247062	370708	1.51451e+06	522904	377704	532880	15876.7	5248.1	21969.2	8261.13	7058.82	11999.4	201237	203071	207981	C01083	HMDB0000975	7427	-	99-20-7	16551	5913	ko00500,ko01100,ko02010	-	-	-	-	-	1.49695	0.000928296	11.4379
Lactulose	Carbohydrates and Its metabolites	Sugars	341.1	342.116	[M-H]-	C12H22O11	29706.9	39629.6	441206	29657.7	32941.2	16697	214667	85534.2	115673	114717	144919	129870	247062	370708	1.51451e+06	522904	377704	532880	15876.7	5248.1	21969.2	8261.13	7058.82	11999.4	201237	203071	207981	C07064	HMDB0000740	11333	-	4618-18-2	6359	916	-	-	-	-	-	-	1.49695	0.000928296	11.4379
Methylmalonic Acid	Organic acid and Its derivatives	Organic acid and Its derivatives	117	118.027	[M-H]-	C4H6O4	1.87544e+06	1.28194e+06	2.08614e+06	1.33843e+06	3.00774e+06	2.75666e+06	1.53092e+06	2.37514e+06	2.47955e+06	2.67828e+06	2.40555e+06	3.0584e+06	2.38812e+06	1.03317e+07	1.00566e+07	2.61278e+07	1.07414e+07	7.54737e+06	8.96648e+06	1.49488e+07	1.50509e+06	3.47286e+06	2.48437e+06	2.50458e+06	4.85541e+06	4.88018e+06	4.8581e+06	C02170	HMDB0000202	487	-	516-05-2	30860	3712	ko00240,ko00280,ko00640,ko01100	-	-	-	-	-	-	-	-
Ureidoisobutyric Acid	Organic acid and Its derivatives	Organic acid and Its derivatives	145.1	146.069	[M-H]-	C5H10N2O3	2034.54	1652.48	8328.39	6979.35	3366.23	1751.39	3002.37	19428.8	4099.62	8926.18	15266.6	4957.06	6531.68	30610.5	19810	54320.8	15043.2	17933.7	5688.39	16713.5	14434.8	96860.8	27652.7	80506.1	17941.6	18186.5	18187.5	C05100	HMDB0002031	160663	-	2905-86-4	1670	-	-	-	-	-	-	-	-	-	-
(Rs)-Mevalonic Acid	Organic acid and Its derivatives	Organic acid and Its derivatives	147.1	148.074	[M-H]-	C6H12O4	86629.7	66654.6	73695.9	18999.4	98363.5	103191	79394.1	112332	40183.7	41764.7	103190	76837	174785	387345	158662	106701	159185	305049	149282	140861	91301.2	428521	103085	253687	91017.4	90375.1	94469.9	C00418	HMDB0000227	449	-	150-97-0	25351	127	ko00900,ko01100,ko04216	-	-	-	-	-	-	-	-
Oxoadipic Acid	Organic acid and Its derivatives	Organic acid and Its derivatives	159	160.037	[M-H]-	C6H8O5	60390.4	114636	94298.1	62358.5	73094.9	93644.1	102602	116312	109606	110868	145357	87796.3	61672.5	236543	315121	204904	173191	406611	185314	99233.5	38723.5	81926	120786	189984	130381	135650	136295	C00322	HMDB0000225	71	-	3184-35-8	15753	5234	ko00310,ko00380,ko00785,ko01100,ko01210,ko01230,ko01240	-	-	-	-	-	-	-	-
Deoxyguanosine diphosphate(dGDP)	Nucleotide and Its metabolites	Nucleotide and Its metabolites	426	427.029	[M-H]-	C10H15N5O10P2	184461	206138	358136	157195	230763	352858	364925	331289	334431	327436	300572	303100	395126	1.04854e+06	414367	568347	459522	787125	253290	321238	567674	378842	378577	153471	274418	292772	287754	C00361	HMDB0000960	135398595	-	3493-09-2	28862	5906	ko00230,ko01100,ko01232	-	-	-	-	-	-	-	-
Maresin 1	FA	Oxidized lipids	359.1	360.23	[M-H]-	C22H32O4	1168.18	1582.92	1397.07	1024.25	541.102	746.999	10048.4	245.613	11795.6	923.364	8927.6	1806.99	257562	172360	323647	181850	91490.5	272377	963.905	1962.27	755.975	849.597	1010.33	1238.82	12135.4	12260.7	12233.9	-	-	60201795	-	1268720-28-0	-	-	-	-	-	-	-	-	-	-	-
PDX	FA	Oxidized lipids	359.2	360.23	[M-H]-	C22H32O4	158369	193516	86683.3	94492.4	62151.3	114789	563620	47216.3	557750	126290	344701	124375	4.02469e+06	3.28273e+06	5.52075e+06	2.5482e+06	1.41094e+06	3.05451e+06	50210.7	86288	90183.8	13708.3	69704.4	79714.3	250909	251038	253916	-	-	11667655	-	871826-47-0	-	-	-	-	-	-	-	-	-	-	-
Stachyose	Carbohydrates and Its metabolites	Sugars	665.2	666.222	[M-H]-	C24H42O21	7542.54	4600.5	18838.4	8797.7	12320.7	4029.29	54142.5	47670.4	112219	76133.3	76292.3	39071.6	16107.4	66394.7	41129.4	157670	184527	94258.8	3667.51	7250	3070.06	6947.51	33711	3070.06	42792.7	42578.1	42186.5	C01613	HMDB0003553	439531	-	470-55-3	17164	6951	ko00052,ko01100	-	-	-	-	-	1.37748	0.0018506	7.02628
3,3',5'-Triiodothyronine	Hormones and hormone related compounds	Hormones and hormone related compounds	649.8	650.79	[M-H]-	C15H12I3NO4	1672.94	2105.76	2898.03	2023.6	3358.33	1230.53	2814.04	1408.2	2457.43	452.72	2642.72	4154.09	9289.12	20693.1	12019.4	23963.3	11160	7453.59	3512.2	2110.89	2371.27	4040.07	2990.36	1234.84	5328.66	5409.24	5457.37	C07639	-	644280	-	5817-39-0	-	-	-	-	-	-	-	-	-	-	-
L-Sepiapterin	Heterocyclic compounds	Pteridines and derivatives	236.1	237.086	[M-H]-	C9H11N5O3	25637.7	34311.5	34990.3	38847.6	41147	38073	32619.8	59632.5	38426.3	50284.2	30131	35775.3	41395.5	85068.1	62321.2	126660	85072.7	82002	51544.4	22256.3	46038.7	33295.3	42250.9	47437.9	55231.7	56471.1	59667.1	C00835	HMDB0000238	135398579	-	17094-01-8	804632	5244	ko00790,ko01100	-	-	-	-	-	-	-	-
13(R)-HODE	FA	Oxidized lipids	295.2	296.235	[M-H]-	C18H32O3	1.08155e+06	1.23821e+06	4.22127e+06	711667	795012	516955	2.08724e+06	1.60149e+06	2.8715e+06	2.2876e+06	1.95745e+06	1.96425e+06	9.96435e+06	6.70465e+06	7.99035e+06	6.94538e+06	2.56494e+06	1.99079e+07	722159	1.07941e+06	1.26699e+06	1.92015e+06	551604	1.32925e+06	3.28549e+06	3.29621e+06	3.3389e+06	-	-	13723970	-	10219-69-9	-	-	-	-	-	-	-	-	-	-	-
11-HEDE	FA	Oxidized lipids	323.5	324.266	[M-H]-	C20H36O3	27821.8	31172.4	65736.3	28960.2	17887.1	15871.3	31920.1	27373.9	53485.5	34767	45116.5	29359.8	197894	82742.9	125784	80275.8	98609.3	128548	47203.7	57730.6	86533.1	63570.2	39759.4	68895.6	56016.2	56053.6	56786.4	-	-	53394270	-	5598-37-8	-	-	-	-	-	-	-	-	-	-	-
15-HEDE	FA	Oxidized lipids	323.5	324.266	[M-H]-	C20H36O3	30711.5	34156.5	124766	23636.9	20188.3	13081.9	43585.5	32521.3	59522.1	53886	43698.9	49591.8	398997	258650	353064	182400	129391	443019	41681	55815	76774.4	196938	37383.7	125473	104582	105906	105922	-	-	13723965	-	77159-57-0	-	-	-	-	-	-	-	-	-	-	-
Isogalactinol	Carbohydrates and Its metabolites	Sugar alcohols	341.1	342.116	[M-H]-	C12H22O11	388.985	74077.8	360584	252.061	353.278	361.583	266723	214685	199315	171274	238325	200700	551406	524790	2.37227e+06	811560	654186	868296	20754.7	146.062	32164.7	277.427	492.843	384.46	417917	418070	392383	C01235	HMDB0005826	439451	-	3687-64-7	17505	-	ko00052,ko01100	-	-	-	-	-	1.34624	3.39921e-06	23.8108
Glycogen	Carbohydrates and Its metabolites	Sugars	665.2	666.222	[M-H]-	C24H42O21	7542.54	4600.5	18838.4	8797.7	12320.7	4029.29	54142.5	47670.4	112219	76133.3	76292.3	39071.6	16107.4	66394.7	41129.4	157670	184527	94258.8	3667.51	7250	3070.06	6947.51	33711	3070.06	42792.7	42578.1	42186.5	C00182	HMDB0000757	439177	-	9005-79-2	28087	160	-	-	-	-	-	-	1.37748	0.0018506	7.02628
Pro-Gly	Amino acid and Its metabolites	Small Peptide	171.1	172.085	[M-H]-	C7H12N2O3	49611.6	67341.1	67360.3	55338.7	74047.4	63701	178903	205289	387249	259262	360648	270339	134443	1.20342e+06	358782	995755	1.9749e+06	299428	37494.1	130012	66247.4	75161.9	76446.2	86550.9	367113	374871	367721	C00107	HMDB0011178	6426709	-	2578-57-6	61695	-	ko02010	-	-	-	-	-	1.40262	0.00127059	3.52118
Tricarballylic acid	Organic acid and Its derivatives	Organic acid and Its derivatives	175	176.032	[M-H]-	C6H8O6	31116.3	27709.1	44277.2	41429.1	40735.9	33297.5	141551	131745	176097	133381	136090	60204.5	188145	195782	336362	195878	132791	348822	67890.5	61099.3	44646.3	62524.6	43547.7	43190.8	108807	115272	110441	C19806	HMDB0031193	14925	-	99-14-9	45969	-	-	-	-	-	-	-	1.33266	0.00348122	2.41272
Ferulic acid	Organic acid and Its derivatives	Organic acid and Its derivatives	193.1	194.058	[M-H]-	C10H10O4	8682.57	11623.9	11930.4	12801.4	10769.2	11393.6	48445.3	26522.2	30953.3	18729.1	20898.9	10477.1	19196	41349	50518.6	95740.6	76985.4	89248	9680.49	17333	22095.7	39411.5	23177.9	70475.2	30838.1	30344.9	31245.4	C01494	HMDB0000954	445858	-	537-98-4	17620	4156	ko01100	-	-	-	-	-	-	-	-
cellobiose	Carbohydrates and Its metabolites	Sugars	341.1	342.116	[M-H]-	C12H22O11	23013.9	22089.6	113391	25830.1	21264.1	14091.9	75473.9	40839.7	57877.6	62835.2	100370	56854	178052	207920	587064	245700	200108	246099	11426	11606.7	10284.3	12147.8	2451.9	21336.8	120770	114032	119771	C06422	HMDB0000055	10712	-	528-50-7	36217	3480	-	-	-	-	-	-	1.38545	0.000837436	5.69284
L-Cysteinesulfinic Acid	Amino acid and Its metabolites	Amino acid derivatives	152	153.01	[M-H]-	C3H7NO4S	51620.3	55643.8	50186.7	47859.7	32264	50181.7	40969.3	69899.9	368287	33422.2	107703	66444.2	102163	167483	146272	358058	184501	189901	61096.9	53230.9	63276.8	51079.9	139150	62910	100929	104117	102512	C00606	HMDB0000996	1549098	-	1115-65-7	16345	-	ko00270,ko00430,ko01100	-	-	-	-	-	-	-	-
(2R)-1-O-beta-D-Galactopyranosylglycerol	Carbohydrates and Its metabolites	Carbohydrates and Its metabolites	253.1	254.1	[M-H]-	C9H18O8	62186.2	42298.8	61322.2	41860.8	38658	63447.3	57735.1	61707.4	62206	71664.5	68782.3	53935.8	64795.5	134942	71970.1	183516	149356	96131.8	26902.6	31171.2	42116.5	35063.1	19728.2	21462.3	87611.1	88110.9	91044.1	C05401	HMDB0038664	16048618	-	16232-91-0	-	-	ko00052,ko00561	-	-	-	-	-	1.39659	2.62474e-05	2.13117
Ribonic Acid	Carbohydrates and Its metabolites	Sugars	165	166.13	[M-H]-	C5H10O6	341590	442893	396566	394619	392260	862658	606120	513049	749983	1.28672e+06	932971	419074	709201	2.53035e+06	1.04081e+06	2.91618e+06	2.77392e+06	1.45359e+06	246013	410749	470529	732365	519689	881218	699691	703598	719188	C01685	HMDB0000867	5460677	-	642-98-8	21077	3290	-	-	-	-	-	-	-	-	-
Asn-Pro	Amino acid and Its metabolites	Small Peptide	228.1	229.106	[M-H]-	C9H15N3O4	25113.3	16605.6	15220.3	27811.6	38937.9	11416.5	31951.5	41714.7	119862	65323	63145.7	52250	69898.6	219377	89460.6	281549	419539	34500.4	36511	43109.8	31883.6	30881.5	23361.5	34539.9	85146.2	86077.7	86640.3	C00107	-	9920984	-	-	-	-	ko02010	-	-	-	-	-	-	-	-
Val-Hyp	Amino acid and Its metabolites	Small Peptide	229.1	230.127	[M-H]-	C10H18N2O4	17430.5	25055.2	33529.4	17430.9	29693.6	20436.8	26080.1	39742.1	21755.4	19871.1	27746.9	22594	113043	42848.6	81976	79491.7	144122	91757.4	140394	28564.4	33529.4	29048.9	53757.1	11177.7	43523.8	45994.1	43530.3	C00107	-	-	-	-	-	-	ko02010	-	-	-	-	-	-	-	-
4-toluenesulfonic acid	Organic acid and Its derivatives	Organic acid and Its derivatives	171	171.012	[M-H]-	C7H7SO3H	81018.8	84502.6	67270.9	68707.2	80652.7	83784.2	1.06183e+06	286801	340020	383923	435799	222998	301227	411230	449152	1.25858e+06	623115	917395	83550.2	87367.1	94027.8	338725	164114	38644.1	305194	309627	305522	C06677	-	6101	-	104-15-4	-	-	ko01100	-	-	-	-	-	-	-	-
L-Cysteic acid	Organic acid and Its derivatives	Organic acid and Its derivatives	168	169.004	[M-H]-	C3H7NO5S	182755	295107	975156	260831	280995	258789	615207	557456	1.79043e+06	634940	1.00931e+06	687936	979123	1.51483e+06	2.2012e+06	3.13756e+06	1.93876e+06	2.43547e+06	318766	166912	499821	296493	323539	318729	950487	981459	975130	C00506	-	72886	-	498-40-8	-	-	ko00270,ko00430,ko01100,ko04080	-	-	-	-	-	1.26772	0.0324815	2.75185
Pro-Asn	Amino acid and Its metabolites	Small Peptide	228.1	229.107	[M-H]-	C9H15N3O4	25113.3	16605.6	15220.3	27811.6	38937.9	11416.5	31951.5	41714.7	119862	65323	63145.7	52250	69898.6	219377	89460.6	281549	419539	34500.4	36511	43109.8	31883.6	30881.5	23361.5	34539.9	85146.2	86077.7	86640.3	C00107	-	7408193	-	107856-82-6	-	-	ko02010	-	-	-	-	-	-	-	-
Phe-His	Amino acid and Its metabolites	Small Peptide	301.1	302.138	[M-H]-	C15H18N4O3	12937	8478.13	6013.03	16497.9	6510.37	6243.06	11655.8	20162.5	18011.3	10597.7	24369.9	14900.5	15891.7	31226.8	31786.6	82525.6	64691.1	23854.1	5303.07	23332.4	8478.13	19068.9	9536.31	14490.1	26475.9	26629.8	25182.1	C00107	HMDB0028997	9966159	-	33367-37-2	-	-	ko02010	-	-	-	-	-	-	-	-
Isoferulic acid	Benzene and substituted derivatives	Benzene and substituted derivatives	193.1	194.058	[M-H]-	C10H10O4	8682.57	11623.9	11930.4	12801.4	10769.2	11393.6	48445.3	26522.2	30953.3	18729.1	20898.9	10477.1	19196	41349	50518.6	95740.6	76985.4	89248	9680.49	17333	22095.7	39411.5	23177.9	70475.2	30838.1	30344.9	31245.4	C10470	HMDB0000955	736186	-	25522-33-2	27794	5901	-	-	-	-	-	-	-	-	-
L-Homocitrulline	Amino acid and Its metabolites	Amino acids	190.1	189.111	[M+H]+	C7H15N3O3	80307.7	97408.8	120207	151319	189708	146135	259815	337161	421866	266699	306834	304227	1.83623e+06	1.13078e+06	468264	1.75592e+06	1.12825e+06	1.22878e+06	72313.2	228523	31364.1	36383.8	55940.6	318417	477410	480559	498177	C02427	HMDB0000679	65072	-	1190-49-4	17443	46	-	-	-	-	-	-	1.14298	0.00918137	2.55283
Β-Nicotinamide Mononucleotide	Nucleotide and Its metabolites	Nucleotide and Its metabolites	335.1	334.057	[M+H]+	C11H15N2O8P	77280.4	205149	210581	301101	742030	120282	3.89134e+06	6.47201e+06	2.96393e+06	2.5866e+06	4.55316e+06	3.87195e+06	9.67295e+06	2.73071e+06	4.58667e+06	2.14688e+06	5.49608e+06	5.28053e+06	1.55599e+07	423753	1.13075e+06	4.20289e+06	4.0784e+06	788154	3.16911e+06	3.3525e+06	3.53922e+06	C00455	HMDB0000229	14180	-	1094-61-7	16171	5238	ko00760,ko01100	-	-	-	-	-	-	-	-
3,3',5-Triiodo-L-Thyronine	Hormones and hormone related compounds	Hormones and hormone related compounds	651.7	650.79	[M+H]+	C15H12I3NO4	35518.7	39620.4	38611.9	31134.3	41807.2	42473.2	36553.6	49984.8	28852	37281.9	35712.9	87853.8	186484	297905	187637	354970	205334	174591	80442.4	39426.1	36848.8	72788.6	60247.7	21981.4	91856.2	92104.7	91852.9	C02465	HMDB0000265	5920	-	6893-02-3	-	-	ko00350,ko01100,ko04080	-	-	-	-	-	-	-	-
Vitamin D3	CoEnzyme and vitamins	CoEnzyme and vitamins	385.3	384.339	[M+H]+	C27H44O	3822.38	7466.59	2618.06	5521.67	2928.02	2760.16	4935.61	5983.65	4153.79	6356.14	6989.05	7535.09	49107.6	123443	58852.1	99528.3	41142	51973.7	5170.15	11198.8	8171.87	33168.3	5654.08	51812.4	28640.6	28209.3	27687.2	C05443	HMDB0000876	5280795	-	67-97-0	28940	-	ko00100,ko01100	-	-	-	-	-	-	-	-
Trigonelline	CoEnzyme and vitamins	CoEnzyme and vitamins	138	137.048	[M+H]+	C7H7NO2	659154	514367	344187	223123	547661	377414	1.57914e+06	850561	854032	1.32793e+06	954605	724588	2.28047e+06	6.27984e+06	8.0705e+06	3.84038e+06	1.48377e+06	6.50104e+06	352657	287916	28224.2	443739	69125.5	52564.3	1.49756e+06	1.38537e+06	1.40626e+06	C01004	HMDB0000875	5570	-	535-83-1	18123	273	-	-	-	-	-	-	1.2525	0.000680078	5.09701
Piperidine acid	Organic acid and Its derivatives	Organic acid and Its derivatives	130	129.079	[M+H]+	C6H11NO2	9.03599e+07	1.24044e+08	1.09952e+08	1.38298e+08	9.65445e+07	7.3596e+07	2.15988e+08	1.71357e+08	2.44269e+08	1.50059e+08	2.19853e+08	1.93427e+08	1.33438e+08	2.6498e+08	2.15145e+08	2.82394e+08	3.76375e+08	1.69271e+08	1.6782e+08	6.0545e+07	6.40388e+07	1.16056e+08	1.71388e+08	1.73738e+08	2.0386e+08	2.00577e+08	2.0325e+08	C00408	HMDB0005960	439227	-	3105-95-1	41582	-	ko00310,ko01100	-	-	-	-	-	-	-	-
2-Picoline	Heterocyclic compounds	Pteridines and derivatives	94.1	93.0578	[M+H]+	C6H7N	617.63	610.304	64345.3	400.222	557.574	574.098	350917	196439	217150	199975	223167	86531.6	522827	931178	1.13683e+06	719085	276204	1.41449e+06	610.304	215.559	75351.3	437.351	29243.4	610.304	263539	259815	274400	C14447	HMDB0061888	7975	-	109-06-8	50415	-	-	-	-	-	-	-	1.27797	0.00155979	11.9677
Triphenyl-phosphate	Aldehyde,Ketones,Esters	Esters	327.1	326.071	[M+H]+	C18H15O4P	194596	279710	192023	262543	298949	224085	452367	135210	216452	270407	250251	250865	369189	688208	622034	429059	297849	615503	270521	425057	339364	350844	430857	518124	306514	303351	312673	C14235	-	8289	-	115-86-6	-	-	-	-	-	-	-	-	-	-	-
N-acetylpyrrolidine	Heterocyclic compounds	Heterocyclic compounds	114.1	113.084	[M+H]+	C6H11NO	660141	685215	1.28364e+06	1.26385e+06	675291	727327	1.48604e+06	1.12513e+06	1.36832e+06	1.35552e+06	1.15844e+06	816066	1.81316e+06	2.86915e+06	3.02897e+06	6.23952e+06	1.73131e+06	6.0424e+06	559869	657405	973373	652667	688021	845141	1.43654e+06	1.35448e+06	1.39791e+06	-	-	77650	-	4030-18-6	-	-	-	-	-	-	-	-	-	-	-
Anserine	Amino acid and Its metabolites	Small Peptide	241	240.122	[M+H]+	C10H16N4O3	35911.5	21544.3	15801.8	13045.6	22372	12928.3	1.25572e+06	785130	1.66818e+06	1.85004e+06	910928	578639	3.07521e+06	6.24364e+06	2.03674e+06	3.25349e+06	3.80759e+06	2.33542e+06	7185.76	91941.5	18675.1	22983.2	25142.6	26845.3	776967	756889	754322	C01262	HMDB0000194	112072	-	584-85-0	18323	5209	ko00340,ko00410,ko01100	-	-	-	-	-	1.497	0.00262199	36.5644
Methionine Sulfoxide	Amino acid and Its metabolites	Amino acid derivatives	166.1	165.046	[M+H]+	C5H11NO3S	678243	647764	629301	411425	523296	471742	665707	732508	744444	729677	807975	650766	965358	989777	1.31842e+06	1.18668e+06	1.01069e+06	2.10783e+06	827603	705459	609483	455699	1.19229e+06	534898	969958	980065	977676	C02989	HMDB0002005	847	-	62697-73-8	17016	6428	ko00270,ko01100	-	-	-	-	-	-	-	-
Bicine	Organic acid and Its derivatives	Organic acid and Its derivatives	164.1	163.084	[M+H]+	C6H13NO4	98368.7	84445.4	146793	86655.5	104935	146478	93080.3	195944	186169	124405	285715	154144	633170	296348	140172	264414	282261	274321	66022.7	100726	168938	86483.2	100705	148146	174584	177388	178490	-	HMDB0011727	8761	-	150-25-4	39066	-	-	-	-	-	-	-	-	-	-
Phe-Leu	Amino acid and Its metabolites	Small Peptide	261.2	278.163	[M-H2O+H]+	C15H22N2O3	22218.1	40546.9	158483	31160.7	104507	110086	591304	320026	654957	390143	373626	184938	777998	1.15725e+06	1.27419e+06	1.132e+06	775284	1.0865e+06	59274.6	68289.3	47271	148511	30252.6	98212.6	421201	422801	419547	C00107	-	76808	-	3303-55-7	-	-	ko02010	-	-	-	-	-	1.39956	0.00408106	5.56647
Pro-Ile	Amino acid and Its metabolites	Small Peptide	211.1	228.147	[M-H2O+H]+	C11H20N2O3	1861.21	1751.58	5134.92	5522.98	4732.37	2143.28	13989.5	12979.8	17076.5	6129.58	10241.9	4092.9	62081.2	101114	99212	80932.5	69816.6	87075.2	1372.84	3892.49	4264.12	2284.74	1827.76	2180.65	26336.3	26135.6	25540.6	C00107	-	7079600	-	-	-	-	ko02010	-	-	-	-	-	1.3159	0.00902458	4.0771
Cyclo(Pro-Leu)	Amino acid and Its metabolites	Small Peptide	211	210.137	[M+H]+	C11H18N2O2	5457.04	6184.47	5315.13	6487.4	6180	6613.29	27597.6	14743.3	21292.5	9228.66	12055.8	4684.39	167871	175455	178591	127594	146874	178989	7440.34	10943.7	2596.72	19361.1	5286.73	9538.73	45177.5	45605.6	46231.5	C00107	HMDB0034276	102892	-	5654-86-4	133094	-	ko02010	-	-	-	-	-	-	-	-
Cyclo(Pro-Glu)	Amino acid and Its metabolites	Small Peptide	227.1	226.095	[M+H]+	C10H14N2O4	172723	261505	199586	207847	152054	179194	317260	321409	381665	301175	301066	350195	328845	631255	551822	1.37258e+06	981998	825257	221913	431983	319340	536041	313993	404977	439622	433873	439898	C00107	-	-	-	-	-	-	ko02010	-	-	-	-	-	-	-	-
Cyclo(Pro-Phe)	Amino acid and Its metabolites	Small Peptide	245.1	244.121	[M+H]+	C14H16N2O2	1733.78	2545.98	114.314	100.566	144.91	149.21	18990.3	15891.7	18081.5	8275.12	13110	5656.93	181083	172419	153932	155602	173529	166825	1169.98	1291.62	1253	973.114	1780.55	611.944	43177.1	43938.2	43895.4	C11847	-	443440	-	3705-26-8	-	-	-	-	-	-	-	-	1.49413	0.00262592	11.2999
Cyclo(Pro-Val)	Amino acid and Its metabolites	Small Peptide	197.1	196.121	[M+H]+	C10H16N2O2	3423.16	4653.87	3354.43	4371.66	3349.41	5862.2	16641.1	12123.7	15392.6	6781.67	6722.8	4947.73	153049	124809	117759	79188.7	124422	126571	3956.68	3406.96	2605.16	6008.76	1295.29	3597.37	34982.1	35373.7	34678.2	C00107	-	98951	-	5654-87-5	-	-	ko02010	-	-	-	-	-	1.20546	0.0170141	2.99996
Cyclo(Tyr-Ala)	Amino acid and Its metabolites	Small Peptide	235.1	234.1	[M+H]+	C12H14N2O3	86365.9	80056.7	74565.4	89886.9	59232.6	81806.4	148153	98812.4	154769	118239	149677	69528.1	229519	269846	136604	171639	197957	240702	14201.5	69216.6	53616.8	44289.3	51419.6	79167.2	174268	175713	178748	C00107	-	571964	-	21754-26-7	-	-	ko02010	-	-	-	-	-	1.15362	0.00227852	2.36984
S-Allyl-L-cysteine	Amino acid and Its metabolites	Amino acid derivatives	162.1	161.051	[M+H]+	C6H11NO2S	81275.5	34169.5	119205	101806	52630.5	24347.2	86854	23883	77885.7	74515.4	159910	60871	117421	174278	148423	136175	184389	156376	46653.7	45719.2	46875.2	64090.5	34721.6	107597	79671.3	76364.4	75525.6	C16759	-	9793905	-	21593-77-1	-	-	-	-	-	-	-	-	-	-	-
Pyroglutamic acid	Amino acid and Its metabolites	Amino acids	130	129.043	[M+H]+	C5H7NO3	1.35775e+08	1.96877e+08	1.69639e+08	1.96818e+08	1.35782e+08	1.16476e+08	3.85217e+08	2.76225e+08	3.77931e+08	2.88626e+08	3.68445e+08	3.05874e+08	3.13094e+08	5.94349e+08	3.65809e+08	5.0638e+08	4.84422e+08	2.72692e+08	2.70543e+08	7.84727e+07	7.24411e+07	3.04484e+08	2.88083e+08	2.92124e+08	2.78696e+08	2.75846e+08	2.75956e+08	C01879	HMDB0000267	7405	-	98-79-3	-	-	ko00480,ko01100	-	-	-	-	-	-	-	-
2-(2-Propynyloxy)-benzenehexanoic acid	Benzene and substituted derivatives	Benzene and substituted derivatives	247.1	246.126	[M+H]+	C15H18O3	14521.3	8859.8	22266.3	1742.88	5998	4506	48820.9	12526.4	27324.7	23908.2	40043	41569.6	235348	150685	169634	126362	80894.8	462818	11327.7	11292.3	12628.6	19191.5	7171.65	6338.3	70477.8	70770.3	69670.7	-	-	91886099	-	206052-01-9	-	-	-	-	-	-	-	-	1.21007	0.0105616	2.85788
BW-245C	Benzene and substituted derivatives	Benzene and substituted derivatives	369.2	368.231	[M+H]+	C19H32N2O5	36851.6	39659.2	110172	19877	20919.1	30728.1	58833.3	27430.7	53511.2	61992.9	56326.5	14882.8	110685	63505.8	110461	103096	67929.4	213170	36426.1	47282.2	65377.3	20837.6	30780.3	56698.4	69821.6	68449.4	68185.2	-	-	3080928	-	72814-32-5	-	-	-	-	-	-	-	-	-	-	-
Glu-Gly	Amino acid and Its metabolites	Small Peptide	205.1	204.07	[M+H]+	C7H12N2O5	2.5339e+06	2.812e+06	3.60895e+06	3.41542e+06	2.37299e+06	2.93152e+06	3.56697e+06	3.2752e+06	3.64587e+06	5.25484e+06	3.25676e+06	4.12804e+06	1.00691e+07	5.25823e+06	7.7065e+06	5.3985e+06	8.23499e+06	3.70366e+06	2.31128e+06	3.24203e+06	6.21497e+06	2.41417e+06	2.48357e+06	2.73459e+06	3.42902e+06	3.41758e+06	3.27609e+06	C00107	HMDB0028819	6427052	-	1948-29-4	73505	-	ko02010	-	-	-	-	-	-	-	-
cyclo(pro-pro)	Amino acid and Its metabolites	Small Peptide	195.1	194.106	[M+H]+	C10H14N2O2	13922.8	20526.6	23725.3	17307.8	17315	24535.3	98281.1	85093.9	94921.4	45479.2	41008.4	37321.3	758456	582543	580741	454152	572288	617001	37382.3	26735.5	11943.2	14382.1	7970.7	14692.8	181295	176903	178003	C00107	-	529063	-	-	-	-	ko02010	-	-	-	-	-	1.28624	0.00742703	3.5551
Cyclo(Phe-Pro)	Amino acid and Its metabolites	Small Peptide	245.1	244.121	[M+H]+	C14H16N2O2	1733.78	2545.98	114.314	100.566	144.91	149.21	18990.3	15891.7	18081.5	8275.12	13110	5656.93	181083	172419	153932	155602	173529	166825	1169.98	1291.62	1253	973.114	1780.55	611.944	43177.1	43938.2	43895.4	C00107	-	99895	-	14705-60-3	-	-	ko02010	-	-	-	-	-	1.49413	0.00262592	11.2999
[truncated: 22 more columns]

## Sheet: Table S5
Table S5. Differentially expressed genes of C. nasus identified by intestinal transcriptome with potential involvement in the feed domestication process
ID	NR	Swissprot	S1_I1_fpkm	S1_I2_fpkm	S1_I3_fpkm	S2_I1_fpkm	S2_I2_fpkm	S2_I3_fpkm	S3_I1_fpkm	S3_I2_fpkm	S3_I3_fpkm	S3'_I1_fpkm	S3'_I2_fpkm	S3'_I3_fpkm	KEGG	kegg	S3'_vs_S1_Log2FC	S3'_vs_S1_P-value	S3'_vs_S1_padj	S3'_vs_S1_Type	S2_vs_S3'_Log2FC	S2_vs_S3'_P-value	S2_vs_S3'_padj	S2_vs_S3'_Type	S2_vs_S1_Log2FC	S2_vs_S1_P-value	S2_vs_S1_padj	S2_vs_S1_Type	S3_vs_S3'_Log2FC	S3_vs_S3'_P-value	S3_vs_S3'_padj	S3_vs_S3'_Type	S3_vs_S1_Log2FC	S3_vs_S1_P-value	S3_vs_S1_padj	S3_vs_S1_Type	S3_vs_S2_Log2FC	S3_vs_S2_P-value	S3_vs_S2_padj	S3_vs_S2_Type
Cna00099	mitochondrial dicarboxylate carrier-like [Alosa sapidissima]	DIC_HUMAN RecName: Full=Mitochondrial dicarboxylate carrier {ECO:0000303|PubMed:10585886}; Short=DIC; AltName: Full=Solute carrier family 25 member 10;	65.1722	56.4827	40.9809	37.7552	34.6891	40.067	29.3192	16.3783	6.5609	45.0988	1.5318	28.1576	K13577	--	-0.982122	0.282896	0.549091	insig	1.20195	0.272315	0.719662	insig	0.218002	0.713305	0.951147	insig	-0.881335	0.375696	0.745363	insig	-1.80151	0.000576246	0.00352509	down	-2.07186	0.00708	0.049026	down
Cna00190	NACHT, LRR and PYD domains-containing protein 12-like isoform X5 [Clupea harengus]	TRI11_MOUSE RecName: Full=E3 ubiquitin-protein ligase TRIM11; EC=2.3.2.27; AltName: Full=RING-type E3 ubiquitin transferase TRIM11 {ECO:0000305}; AltName: Full=Tripartite motif-containing protein 11;	10.0403	8.2818	9.1674	8.6125	2.2815	9.7429	7.3933	2.682	0.9379	12.5744	0	22.0956	K12006	--	0.51523	0.68371	0.853125	insig	-0.640987	0.656003	0.905349	insig	-0.105918	0.710796	0.951147	insig	-2.10914	0.122389	0.453455	insig	-1.52885	0.0189382	0.0619109	down	-1.46023	0.0564345	0.20232	insig
Cna00197	uncharacterized protein si:ch211-114l13.9 [Clupea harengus]	ASC_MOUSE RecName: Full=Apoptosis-associated speck-like protein containing a CARD; Short=mASC; AltName: Full=PYD and CARD domain-containing protein;	237.657	255.787	319.805	258.452	1.8482	232.957	83.3452	79.6933	129.492	158.92	58.3606	181.699	K01370	ko04217: Necroptosis; ko04621: NOD-like receptor signaling pathway; ko04623: Cytosolic DNA-sensing pathway; ko04625: C-type lectin receptor signaling pathway; ko05132: Salmonella infection	-0.898284	0.0947922	0.296264	insig	0.125705	0.911746	0.980576	insig	-0.758997	0.488902	0.884464	insig	-0.791084	0.182034	0.54861	insig	-1.62956	8.58671e-07	1.17618e-05	down	-0.913315	0.403117	0.639034	insig
Cna00201	NACHT, LRR and PYD domains-containing protein 12-like isoform X5 [Clupea harengus]	TRI40_PANTR RecName: Full=E3 ubiquitin ligase TRIM40; EC=2.3.2.27 {ECO:0000250|UniProtKB:Q6P9F5}; AltName: Full=Probable E3 NEDD8-protein ligase;	4.0768	4.2701	7.2357	1.4537	0.4391	2.8689	0.8298	0.1708	0.8727	3.279	0.2532	2.6399	K12006	--	-1.19501	0.156801	0.39656	insig	-0.249859	0.805026	0.951196	insig	-1.42319	0.0108179	0.232271	down	-2.16449	0.0614815	0.31458	insig	-3.27923	8.45337e-07	1.16311e-05	down	-1.90323	0.0190688	0.0991688	down
Cna00221	LOW QUALITY PROTEIN: bromodomain-containing protein 3-like [Alosa alosa]	BRD4_DANRE RecName: Full=Bromodomain-containing protein 4;	8.3897	9.7942	6.4053	5.2195	11.7658	6.8036	5.668	3.185	2.522	4.5943	1.1975	4.5946	K11722	--	-1.10128	0.071497	0.248687	insig	2.13612	0.0318673	0.35048	up	1.02761	0.235513	0.752372	insig	-0.238376	0.741389	0.931702	insig	-1.28059	0.00177816	0.00907156	down	-2.36597	0.00888232	0.0576338	down
Cna00243	NACHT, LRR and PYD domains-containing protein 12-like isoform X2 [Clupea harengus]	NLRC3_HUMAN RecName: Full=NLR family CARD domain-containing protein 3; AltName: Full=CARD15-like protein; AltName: Full=Caterpiller protein 16.2 {ECO:0000303|PubMed:15705585}; Short=CLR16.2 {ECO:0000303|PubMed:15705585}; AltName: Full=NACHT, LRR and CARD domains-containing protein 3; AltName: Full=Nucleotide-binding oligomerization domain protein 3;	1.1792	1.0222	3.5395	0.8893	0.3303	1.2993	0.2649	0.2453	1.0446	2.6601	1.4549	0	K22614	--	-0.470497	0.704928	0.865768	insig	-0.373613	0.778772	0.943641	insig	-0.843825	0.215404	0.733932	insig	-1.66229	0.235405	0.617393	insig	-2.07943	0.012452	0.044574	down	-1.28382	0.105883	0.29887	insig
Cna00244	thyroid hormone receptor interactor 10b isoform X1 [Alosa sapidissima]	CIP4_DANRE RecName: Full=Cdc42-interacting protein 4 homolog; AltName: Full=Thyroid receptor-interacting protein 10 homolog;	16.2773	14.0679	11.6675	11.5248	1.1336	15.6775	8.9218	3.6325	1.643	9.2596	2.1453	8.0759	K07196	ko04910: Insulin signaling pathway	-0.974429	0.107236	0.318073	insig	0.506057	0.543816	0.860756	insig	-0.455841	0.45348	0.871049	insig	-0.84529	0.286617	0.667564	insig	-1.76089	0.0015017	0.00786095	down	-1.34668	0.0986296	0.286362	insig
Cna00255	SEC14-like protein 5 isoform X5 [Alosa alosa]	S14L5_XENTR RecName: Full=SEC14-like protein 5;	5.6127	2.5609	2.2191	4.0178	1.2109	4.7786	0.5477	0.5705	2.4624	13.7291	0.6581	11.6383	K26544	--	1.47763	0.117634	0.336367	insig	-1.20455	0.233156	0.692645	insig	0.284189	0.574591	0.915821	insig	-3.25368	0.00205817	0.0387215	down	-1.70122	0.0245057	0.0756443	down	-2.03769	0.00632352	0.0452458	down
Cna00256	SEC14-like protein 5 [Clupea harengus]	RETM_DROPS RecName: Full=Protein real-time;	13.2925	6.7224	1.515	3.6947	2.1144	5.9742	0.222	0	1.8912	22.1501	0.3049	10.726	K26544	--	0.767328	0.516845	0.747052	insig	-1.14977	0.332446	0.756953	insig	-0.384517	0.641956	0.933375	insig	-4.393	0.00345509	0.0552521	down	-3.5386	0.00370238	0.0165081	down	-3.22087	0.00654079	0.0462375	down
Cna00268	protocadherin Fat 1-like [Alosa sapidissima]	FAT2_MOUSE RecName: Full=Protocadherin Fat 2; AltName: Full=FAT tumor suppressor homolog 2; Flags: Precursor;	274.436	281.043	258.233	395.758	1.1382	331.151	144.549	61.3908	119.236	326.917	97.1229	235.027	K16506	--	-0.188065	0.71663	0.872439	insig	-0.0303857	0.980412	0.995508	insig	-0.206159	0.866046	0.981967	insig	-1.39862	0.0163343	0.145615	down	-1.52457	4.37446e-07	6.40455e-06	down	-1.36364	0.26093	0.505636	insig
Cna00270	protocadherin-like wing polarity protein stan [Carassius auratus]	FAT4_HUMAN RecName: Full=Protocadherin Fat 4; Short=hFat4; AltName: Full=Cadherin family member 14; AltName: Full=FAT tumor suppressor homolog 4; AltName: Full=Fat-like cadherin protein FAT-J; Flags: Precursor;	77.0836	71.4941	63.0801	120.885	0	52.6424	22.2171	13.9656	36.6861	142.902	10.0216	135.667	K16499	--	0.5974	0.471257	0.713714	insig	-0.982712	0.541709	0.85994	insig	-0.371311	0.806391	0.970511	insig	-2.38563	0.00640833	0.0806433	down	-1.71768	7.62254e-06	8.28709e-05	down	-1.39362	0.351791	0.593439	insig
Cna00271	protocadherin Fat 1-like [Alosa sapidissima]	CAD23_MOUSE RecName: Full=Cadherin-23; AltName: Full=Otocadherin; Flags: Precursor;	260.975	201.987	241.208	267.32	0.7955	295.284	92.5187	68.5288	83.8831	180.919	49.3094	217.433	K16506	--	-0.512332	0.398085	0.656483	insig	0.144917	0.909815	0.980427	insig	-0.35251	0.776395	0.964177	insig	-1.23183	0.0528405	0.290532	insig	-1.68346	7.49442e-12	2.90551e-10	down	-1.37253	0.260767	0.505478	insig
Cna00272	protein dachsous-like isoform X2 [Alosa sapidissima]	--	269.888	121.876	221.313	66.4774	0.2401	114.585	4.4712	21.0284	32.8547	246.772	1.6158	328.464	--	--	0.0786421	0.946137	0.977678	insig	-1.85963	0.24809	0.702895	insig	-1.76299	0.166087	0.695599	insig	-3.63234	0.00314149	0.0520386	down	-3.48864	2.10058e-07	3.35436e-06	down	-1.76607	0.192895	0.427975	insig
Cna00273	protocadherin Fat 1 [Clupea harengus]	DS_DROME RecName: Full=Protein dachsous {ECO:0000303|PubMed:26073018, ECO:0000303|PubMed:7601355}; AltName: Full=Adherin; Flags: Precursor;	184.327	157.898	112.111	135.056	1.162	169.76	67.2015	28.1806	23.2252	104.38	21.8168	127.584	K16506	--	-0.687826	0.305677	0.571807	insig	0.0924686	0.938334	0.985007	insig	-0.580955	0.600115	0.923246	insig	-1.50562	0.041381	0.252723	down	-2.13063	6.82162e-07	9.65819e-06	down	-1.59316	0.156584	0.377759	insig
Cna00275	N-acetyllactosaminide beta-1,3-N-acetylglucosaminyltransferase 2-like [Clupea harengus]	B3GN2_MOUSE RecName: Full=N-acetyllactosaminide beta-1,3-N-acetylglucosaminyltransferase 2; EC=2.4.1.149 {ECO:0000250|UniProtKB:Q9NY97}; AltName: Full=Beta-1,3-N-acetylglucosaminyltransferase 1; Short=BGnT-1; Short=Beta-1,3-Gn-T1; Short=Beta3Gn-T1; AltName: Full=Beta-1,3-galactosyltransferase 7; Short=Beta-1,3-GalTase 7; Short=Beta3Gal-T7; Short=Beta3GalT7; Short=b3Gal-T7; AltName: Full=Beta-3-Gx…	40.6971	45.1825	70.2362	58.2261	4.7101	69.0802	16.7863	10.0348	27.5877	26.1864	34.092	91.5737	K00741	ko00533: Glycosaminoglycan biosynthesis - keratan sulfate; ko00601: Glycosphingolipid biosynthesis - lacto and neolacto series; ko01100: Metabolic pathways	0.10187	0.867988	0.945304	insig	-0.279547	0.736665	0.930729	insig	-0.163925	0.804625	0.970458	insig	-1.87713	0.0044258	0.0639897	down	-1.71571	5.7883e-05	0.000490605	down	-1.59862	0.0222399	0.110432	down
Cna00278	malate dehydrogenase 1Aa, NAD (soluble) isoform X2 [Alosa sapidissima]	MDHC_CHICK RecName: Full=Malate dehydrogenase, cytoplasmic; EC=1.1.1.37; AltName: Full=Cytosolic malate dehydrogenase;	489.74	410.433	481.963	173.751	465.904	205.035	161.252	237.534	240.762	412.707	201.808	681.894	K00025	ko00020: Citrate cycle (TCA cycle); ko00270: Cysteine and methionine metabolism; ko00620: Pyruvate metabolism; ko00630: Glyoxylate and dicarboxylate metabolism; ko01100: Metabolic pathways; ko01200: Carbon metabolism	0.0500016	0.926798	0.969628	insig	0.402914	0.690893	0.916588	insig	0.450714	1	1	insig	-1.32914	0.0324017	0.219843	down	-1.22231	0.000573611	0.00351131	down	-1.72776	0.0703879	0.231999	insig
Cna00295	bifunctional apoptosis regulator [Clupea harengus]	BFAR_HUMAN RecName: Full=Bifunctional apoptosis regulator; AltName: Full=RING finger protein 47;	20.5753	22.7926	19.3113	14.1928	17.9768	16.8099	19.3072	8.6237	7.3817	16.1562	4.575	14.6328	K12012	--	-0.694979	0.217281	0.475908	insig	1.20021	0.158591	0.617405	insig	0.500932	0.458663	0.872254	insig	-0.383576	0.572318	0.861759	insig	-1.0191	0.0123079	0.0441759	down	-1.57648	0.0382467	0.157856	down
Cna00296	bifunctional apoptosis regulator-like [Alosa sapidissima]	BFAR_HUMAN RecName: Full=Bifunctional apoptosis regulator; AltName: Full=RING finger protein 47;	15.3926	20.365	20.2552	19.6439	13.761	12.5731	12.3123	5.2934	10.4054	20.4168	10.8696	12.1966	--	--	-0.271151	0.588643	0.795753	insig	0.682103	0.344736	0.763589	insig	0.395017	0.503886	0.891185	insig	-0.981027	0.152248	0.505828	insig	-1.1955	0.0167208	0.0562282	down	-1.65683	0.0151294	0.0843281	down
Cna00330	F-box only protein 48 isoform X1 [Alosa sapidissima]	FBX48_HUMAN RecName: Full=F-box only protein 48;	20.6491	22.9697	30.0183	23.4776	4.7553	16.0133	10.991	6.428	6.0686	31.3354	12.7105	7.6775	--	--	-0.446918	0.430516	0.681283	insig	-0.0261599	0.96779	0.991899	insig	-0.467256	0.131741	0.646178	insig	-1.43088	0.0214901	0.172493	down	-1.82639	2.22198e-07	3.52204e-06	down	-1.40341	0.000232369	0.00364712	down
Cna00367	interferon gamma receptor 1 isoform X2 [Alosa sapidissima]	--	91.7993	92.0984	56.1861	58.5926	0.2322	94.7123	27.6437	17.6974	49.1012	138.567	19.6842	243.063	--	--	0.916415	0.25796	0.521554	insig	-1.57743	0.243581	0.700995	insig	-0.645158	0.593472	0.921198	insig	-2.50856	0.00347453	0.0554351	down	-1.52021	0.000620386	0.0037492	down	-0.926545	0.448275	0.67719	insig
Cna00370	hypothetical protein AALO_G00098890 [Alosa alosa]	TAF5L_HUMAN RecName: Full=TAF5-like RNA polymerase II p300/CBP-associated factor-associated factor 65 kDa subunit 5L {ECO:0000305}; Short=TAF5L {ECO:0000305}; AltName: Full=PCAF-associated factor 65 beta; Short=PAF65-beta;	4.5115	4.9567	3.8522	5.5714	1.7092	5.5629	2.5442	1.7375	2.3178	4.1156	1.4412	3.7845	K03130	ko03022: Basal transcription factors	-0.383228	0.47066	0.713273	insig	0.679567	0.264571	0.71366	insig	0.299149	0.217991	0.735841	insig	-0.851646	0.166617	0.526214	insig	-1.1755	0.000224749	0.00159154	down	-1.52546	1.02252e-06	3.99496e-05	down
Cna00431	uncharacterized protein LOC105898473 [Clupea harengus]	TRI25_HUMAN RecName: Full=E3 ubiquitin/ISG15 ligase TRIM25; EC=6.3.2.n3 {ECO:0000269|PubMed:16352599}; AltName: Full=Estrogen-responsive finger protein {ECO:0000303|PubMed:8248217}; AltName: Full=RING finger protein 147; AltName: Full=RING-type E3 ubiquitin transferase; EC=2.3.2.27 {ECO:0000269|PubMed:17392790}; AltName: Full=RING-type E3 ubiquitin transferase TRIM25 {ECO:0000305}; AltName: Full=…	21.472	16.6982	11.5896	21.9155	0.8834	13.7962	12.8897	3.4312	6.8947	22.1508	5.1755	11.3912	K12006	--	-0.249701	0.675959	0.848185	insig	-0.181452	0.83664	0.961871	insig	-0.42043	0.571362	0.915495	insig	-1.13925	0.09495	0.395812	insig	-1.32461	0.00374687	0.0166685	down	-0.951785	0.234882	0.476056	insig
Cna00435	cytochrome P450 3A30-like isoform X1 [Alosa sapidissima]	CP3AR_ONCMY RecName: Full=Cytochrome P450 3A27; EC=1.14.14.1; AltName: Full=CYPIIIA27;	22.4185	16.6731	19.1248	15.0316	15.8591	20.0916	6.463	6.8515	1.8563	13.7382	4.2235	12.4827	K07424	ko00140: Steroid hormone biosynthesis; ko00591: Linoleic acid metabolism; ko00830: Retinol metabolism; ko01100: Metabolic pathways	-0.808151	0.139772	0.370766	insig	1.37376	0.0803276	0.491771	insig	0.564583	0.347263	0.825537	insig	-1.28564	0.0865497	0.377129	insig	-2.04325	0.000173756	0.00127196	down	-2.65459	0.000966158	0.0110632	down
Cna00476	patatin-like phospholipase domain-containing protein 6 isoform X2 [Alosa sapidissima]	PLPL6_MOUSE RecName: Full=Patatin-like phospholipase domain-containing protein 6 {ECO:0000305}; AltName: Full=Neuropathy target esterase; EC=3.1.1.5 {ECO:0000269|PubMed:18086666, ECO:0000305|PubMed:16963094};	28.9594	31.8727	27.2593	17.672	16.165	24.2047	14.9708	7.6027	8.9703	31.5841	13.3707	27.8686	K14676	ko00564: Glycerophospholipid metabolism	-0.157648	0.727518	0.878011	insig	0.250068	0.718102	0.92414	insig	0.0922226	0.864115	0.981365	insig	-1.56625	0.00287873	0.0491593	down	-1.66555	8.29997e-09	1.84541e-07	down	-1.81229	0.00223286	0.0208129	down
Cna00485	NACHT, LRR and PYD domains-containing protein 3-like isoform X8 [Alosa sapidissima]	NLRC3_HUMAN RecName: Full=NLR family CARD domain-containing protein 3; AltName: Full=CARD15-like protein; AltName: Full=Caterpiller protein 16.2 {ECO:0000303|PubMed:15705585}; Short=CLR16.2 {ECO:0000303|PubMed:15705585}; AltName: Full=NACHT, LRR and CARD domains-containing protein 3; AltName: Full=Nucleotide-binding oligomerization domain protein 3;	46.6829	31.3198	40.8729	48.3287	2.0974	48.3167	31.0229	7.2859	29.6987	64.7841	4.6749	58.3594	K22614	--	0.249352	0.762041	0.895772	insig	-0.500868	0.642974	0.901029	insig	-0.237267	0.755821	0.959724	insig	-1.36244	0.125114	0.458554	insig	-1.04285	0.0308329	0.0897329	down	-0.853276	0.318106	0.562794	insig
Cna00547	peroxiredoxin-2 [Alosa sapidissima]	PRDX1_MYOLU RecName: Full=Peroxiredoxin-1; EC=1.11.1.24 {ECO:0000250|UniProtKB:Q06830}; AltName: Full=Thioredoxin-dependent peroxiredoxin 1 {ECO:0000305};	796.378	779.039	762.107	513.335	404.433	556.898	268.644	257.55	219.179	690.993	342.741	597.253	K13279	ko04146: Peroxisome	-0.409468	0.31127	0.577491	insig	0.424326	0.511573	0.84771	insig	0.0152159	0.976158	0.996346	insig	-1.42485	0.00334411	0.0543556	down	-1.78058	9.75835e-11	3.16601e-09	down	-1.84658	0.0011375	0.0125898	down
Cna00575	E3 ubiquitin/ISG15 ligase TRIM25 isoform X3 [Alosa alosa]	TRI25_HUMAN RecName: Full=E3 ubiquitin/ISG15 ligase TRIM25; EC=6.3.2.n3 {ECO:0000269|PubMed:16352599}; AltName: Full=Estrogen-responsive finger protein {ECO:0000303|PubMed:8248217}; AltName: Full=RING finger protein 147; AltName: Full=RING-type E3 ubiquitin transferase; EC=2.3.2.27 {ECO:0000269|PubMed:17392790}; AltName: Full=RING-type E3 ubiquitin transferase TRIM25 {ECO:0000305}; AltName: Full=…	33.9842	29.5232	22.6212	19.2785	8.5603	24.3118	16.8675	11.2759	8.5378	20.5393	2.5393	13.3568	K10652	ko04622: RIG-I-like receptor signaling pathway	-1.11018	0.117696	0.336414	insig	0.823912	0.315248	0.748367	insig	-0.284533	0.398987	0.849377	insig	-0.336184	0.659266	0.900162	insig	-1.38554	0.000105028	0.000820584	down	-1.15112	0.009896	0.0620967	down
Cna00576	diacylglycerol kinase epsilon [Clupea harengus]	DGKE_HUMAN RecName: Full=Diacylglycerol kinase epsilon; Short=DAG kinase epsilon; EC=2.7.1.107 {ECO:0000269|PubMed:15544348, ECO:0000269|PubMed:18004883, ECO:0000269|PubMed:19744926, ECO:0000269|PubMed:21477596, ECO:0000269|PubMed:22108654, ECO:0000269|PubMed:23949095}; AltName: Full=Diglyceride kinase epsilon; Short=DGK-epsilon;	3.4235	4.592	3.9963	2.0174	2.0476	2.3331	3.036	2.2539	1.09	2.5338	0.5032	2.6227	K00901	ko00561: Glycerolipid metabolism; ko00564: Glycerophospholipid metabolism; ko01100: Metabolic pathways; ko04070: Phosphatidylinositol signaling system	-0.941454	0.158084	0.398415	insig	0.798595	0.366846	0.774838	insig	-0.15212	0.802013	0.9699	insig	-0.171923	0.829718	0.95806	insig	-1.05796	0.0237549	0.0737189	down	-0.960379	0.191286	0.426392	insig
Cna00579	E3 SUMO-protein ligase CBX4-like [Alosa alosa]	CBX4_MOUSE RecName: Full=E3 SUMO-protein ligase CBX4; EC=2.3.2.-; AltName: Full=Chromobox protein homolog 4; AltName: Full=E3 SUMO-protein transferase CBX4 {ECO:0000305}; AltName: Full=Polycomb 2 homolog; Short=Pc2; Short=mPc2;	24.8511	28.9594	17.8587	11.944	11.7597	16.2657	16.8242	7.4982	4.4875	28.2256	11.1776	53.7936	K11452	ko03083: Polycomb repressive complex	0.54022	0.396599	0.655391	insig	-0.656912	0.43215	0.808721	insig	-0.116668	0.842692	0.977061	insig	-2.10182	0.0047011	0.0663033	down	-1.50081	0.00205702	0.0101967	down	-1.43952	0.048529	0.183496	down
Cna00586	hypothetical protein AALO_G00104830 [Alosa alosa]	CD7_MOUSE RecName: Full=T-cell antigen CD7; AltName: CD_antigen=CD7; Flags: Precursor;	12.9155	5.5312	7.0635	10.303	0	5.302	0.4705	1.4813	5.255	8.6451	5.0397	4.2096	--	--	-0.428138	0.421991	0.67414	insig	-0.353281	0.773396	0.941377	insig	-0.772003	0.535799	0.902894	insig	-1.59617	0.0764429	0.353527	insig	-1.96721	0.0139909	0.0488376	down	-1.23909	0.395835	0.633405	insig
Cna00596	ubiquitin carboxyl-terminal hydrolase 43a [Alosa sapidissima]	UBP43_HUMAN RecName: Full=Ubiquitin carboxyl-terminal hydrolase 43; EC=3.4.19.12; AltName: Full=Deubiquitinating enzyme 43; AltName: Full=Ubiquitin thioesterase 43; AltName: Full=Ubiquitin-specific-processing protease 43;	2.6506	3.7928	3.829	2.6213	0	2.9038	2.6088	0.5329	1.961	3.032	1.4225	3.5357	K11856	--	-0.234241	0.659839	0.839583	insig	-0.695853	0.571583	0.872774	insig	-0.919681	0.4366	0.862666	insig	-1.0791	0.14004	0.486203	insig	-1.24959	0.0222883	0.0703775	down	-0.381883	0.764538	0.888483	insig
Cna00599	ubiquitin carboxyl-terminal hydrolase 43a [Alosa alosa]	UBP43_HUMAN RecName: Full=Ubiquitin carboxyl-terminal hydrolase 43; EC=3.4.19.12; AltName: Full=Deubiquitinating enzyme 43; AltName: Full=Ubiquitin thioesterase 43; AltName: Full=Ubiquitin-specific-processing protease 43;	2.1993	2.3857	1.3412	1.0202	0	1.5671	0.9899	0.3235	0.3307	1.2081	0.5598	1.3547	K11856	--	-0.781967	0.21028	0.466996	insig	-0.387449	0.737048	0.930747	insig	-1.14818	0.221921	0.738519	insig	-1.32696	0.157618	0.513834	insig	-2.0504	0.00214312	0.0105452	down	-0.93743	0.431013	0.662257	insig
Cna00654	alpha-2A adrenergic receptor [Alosa alosa]	ADA2A_DANRE RecName: Full=Alpha-2A adrenergic receptor {ECO:0000250|UniProtKB:P08913}; AltName: Full=Alpha-2A adrenoreceptor; Short=Alpha-2A adrenoceptor; Short=Alpha-2AAR;	2.3246	5.3206	5.4034	2.1653	0.0701	2.9017	0.9785	0.8584	1.7549	3.3069	1.9802	2.9951	K04138	ko04080: Neuroactive ligand-receptor interaction	-0.551888	0.306031	0.572133	insig	-0.759084	0.393843	0.790787	insig	-1.30187	0.131161	0.645239	insig	-1.53049	0.0174005	0.1518	down	-2.0265	0.000254987	0.00176486	down	-0.770772	0.393957	0.63135	insig
Cna00702	REST corepressor 3 [Alosa alosa]	RCOR3_HUMAN RecName: Full=REST corepressor 3;	2.9374	4.1373	4.9868	3.2414	0.3482	3.0127	3.3462	1.8956	1.3414	2.9168	2.5679	1.5674	K26242	--	-0.713656	0.0814699	0.269638	insig	-0.0320903	0.95642	0.989249	insig	-0.736746	0.160028	0.686684	insig	-0.383324	0.475623	0.811599	insig	-1.05156	0.0181247	0.0598915	down	-0.354327	0.560528	0.761099	insig
Cna00724	hypothetical protein AALO_G00103000 [Alosa alosa]	--	51.8927	62.8276	112.99	70.9786	0	64.3037	31.0422	17.7013	27.1408	71.8607	21.2567	43.9701	K14480	--	-0.632954	0.278843	0.544435	insig	-0.185698	0.902375	0.978322	insig	-0.806558	0.609656	0.925561	insig	-1.202	0.0359387	0.233332	down	-1.77738	1.11093e-05	0.000115436	down	-1.01184	0.504052	0.720427	insig
Cna00726	3-mercaptopyruvate sulfurtransferase-like [Alosa sapidissima]	THTM_HUMAN RecName: Full=3-mercaptopyruvate sulfurtransferase; Short=MST; EC=2.8.1.2 {ECO:0000250|UniProtKB:P97532};	53.6988	49.2393	55.3027	27.9934	83.7989	29.427	25.4984	19.6642	7.1539	33.586	16.8797	44.646	K01011	ko00270: Cysteine and methionine metabolism; ko00920: Sulfur metabolism; ko01100: Metabolic pathways; ko04122: Sulfur relay system	-0.604046	0.213454	0.471083	insig	1.66365	0.105922	0.54113	insig	1.05565	1	1	insig	-1.18303	0.0743625	0.348494	insig	-1.73465	0.000354363	0.00233466	down	-2.84272	1	1	insig
Cna00730	beta-1,4-mannosyl-glycoprotein 4-beta-N-acetylglucosaminyltransferase [Clupea harengus]	MGAT3_RAT RecName: Full=Beta-1,4-mannosyl-glycoprotein 4-beta-N-acetylglucosaminyltransferase; EC=2.4.1.144; AltName: Full=N-glycosyl-oligosaccharide-glycoprotein N-acetylglucosaminyltransferase III; Short=GNT-III; Short=GlcNAc-T III; Short=N-acetylglucosaminyltransferase III;	2.5011	1.5647	2.5204	1.4223	0.2535	1.2312	0.7986	0.419	1.0834	4.2075	0.4387	4.1204	K00737	ko00510: N-Glycan biosynthesis; ko01100: Metabolic pathways	0.55762	0.487216	0.72477	insig	-1.52052	0.0945587	0.520868	insig	-0.929937	0.020208	0.323155	insig	-2.33554	0.00775675	0.091156	down	-1.70746	0.000446415	0.00283924	down	-0.815966	0.116965	0.316698	insig
Cna00772	adenylate cyclase type 9 isoform X2 [Clupea harengus]	ADCY9_CHICK RecName: Full=Adenylate cyclase type 9; EC=4.6.1.1 {ECO:0000269|PubMed:11322775}; AltName: Full=ATP pyrophosphate-lyase 9; AltName: Full=Adenylate cyclase type IX {ECO:0000303|PubMed:11322775}; AltName: Full=Adenylyl cyclase 9;	11.7891	11.8128	10.2867	8.6924	0.5353	9.1286	4.2552	2.6467	2.6598	5.7424	1.8744	8.5772	K08049	ko00230: Purine metabolism; ko01100: Metabolic pathways; ko04020: Calcium signaling pathway; ko04114: Oocyte meiosis; ko04261: Adrenergic signaling in cardiomyocytes; ko04270: Vascular smooth muscle contraction; ko04371: Apelin signaling pathway; ko04540: Gap junction; ko04912: GnRH signaling pathway; ko04914: Progesterone-mediated oocyte maturation; ko04916: Melanogenesis	-0.914254	0.132843	0.360947	insig	0.078085	0.929168	0.984052	insig	-0.822377	0.218985	0.73629	insig	-1.13814	0.0881521	0.380997	insig	-1.99178	2.55309e-12	1.07943e-10	down	-1.21332	0.0837711	0.258545	insig
Cna00793	xaa-Pro aminopeptidase 1 isoform X1 [Alosa sapidissima]	XPP1_HUMAN RecName: Full=Xaa-Pro aminopeptidase 1; EC=3.4.11.9; AltName: Full=Aminoacylproline aminopeptidase; AltName: Full=Cytosolic aminopeptidase P; AltName: Full=Soluble aminopeptidase P; Short=sAmp; AltName: Full=X-Pro aminopeptidase 1; AltName: Full=X-prolyl aminopeptidase 1, soluble;	114.926	117.964	139.542	144.351	7.6162	163.259	75.885	30.296	106.289	183.386	55.3208	98.1137	K01262	--	-0.0456275	0.929303	0.970605	insig	-0.162165	0.84801	0.964873	insig	-0.197496	0.786924	0.965888	insig	-1.03949	0.0955439	0.397109	insig	-1.02202	0.015177	0.0522055	down	-0.873	0.277024	0.523101	insig
Cna00841	E3 ubiquitin/ISG15 ligase TRIM25-like isoform X2 [Clupea harengus]	TRI25_HUMAN RecName: Full=E3 ubiquitin/ISG15 ligase TRIM25; EC=6.3.2.n3 {ECO:0000269|PubMed:16352599}; AltName: Full=Estrogen-responsive finger protein {ECO:0000303|PubMed:8248217}; AltName: Full=RING finger protein 147; AltName: Full=RING-type E3 ubiquitin transferase; EC=2.3.2.27 {ECO:0000269|PubMed:17392790}; AltName: Full=RING-type E3 ubiquitin transferase TRIM25 {ECO:0000305}; AltName: Full=…	2.8924	3.8822	3.5292	4.53	0.2764	3.4483	0.7019	0.5473	1.5035	2.7734	0.5073	2.1153	K12006	--	-0.80061	0.22933	0.490182	insig	0.536004	0.54824	0.863308	insig	-0.246669	0.68868	0.944528	insig	-1.34026	0.113488	0.436341	insig	-2.07466	3.33864e-05	0.000305268	down	-1.8732	0.0130165	0.0756168	down
Cna00861	group XIIB secretory phospholipase A2-like protein [Clupea harengus]	PG12B_HUMAN RecName: Full=Group XIIB secretory phospholipase A2-like protein; AltName: Full=Group XIII secretory phospholipase A2-like protein; Short=GXIII sPLA2-like; AltName: Full=sPLA2-GXIIB; Short=GXIIB; Flags: Precursor;	279.768	218.364	316.728	153.936	127.305	212.174	53.5702	41.794	18.5157	108.655	32.9457	197.905	K01047	ko00564: Glycerophospholipid metabolism; ko00565: Ether lipid metabolism; ko00590: Arachidonic acid metabolism; ko00591: Linoleic acid metabolism; ko00592: alpha-Linolenic acid metabolism; ko01100: Metabolic pathways; ko04270: Vascular smooth muscle contraction	-1.10654	0.099105	0.304583	insig	1.02757	0.221851	0.683146	insig	-0.0744118	0.886773	0.984627	insig	-1.93091	0.0106989	0.112333	down	-2.98113	5.29673e-11	1.79155e-09	down	-2.95334	9.76649e-06	0.000277459	down
Cna00866	WAS/WASL-interacting protein family member 2 [Alosa sapidissima]	WIPF2_HUMAN RecName: Full=WAS/WASL-interacting protein family member 2; AltName: Full=WASP-interacting protein-related protein; AltName: Full=WIP- and CR16-homologous protein; AltName: Full=WIP-related protein;	9.9655	10.292	5.1384	8.7224	2.1745	7.4954	4.3027	1.3091	1.0473	8.5619	1.2662	5.0597	K19475	ko04144: Endocytosis	-0.640208	0.370135	0.632854	insig	0.484595	0.531694	0.856754	insig	-0.148537	0.700001	0.94762	insig	-1.56756	0.0718115	0.341684	insig	-2.14295	0.000251135	0.00174333	down	-2.04347	0.0010132	0.011491	down
Cna00903	C-C chemokine receptor type 7 [Alosa alosa]	CCR7_HUMAN RecName: Full=C-C chemokine receptor type 7; Short=C-C CKR-7; Short=CC-CKR-7; Short=CCR-7; AltName: Full=BLR2; AltName: Full=CDw197; AltName: Full=Epstein-Barr virus-induced G-protein coupled receptor 1; Short=EBI1; Short=EBV-induced G-protein coupled receptor 1; AltName: Full=MIP-3 beta receptor; AltName: CD_antigen=CD197; Flags: Precursor;	13.795	15.7944	18.5339	18.4565	0.4111	15.8859	2.4959	2.3598	13.1799	8.9542	10.4991	5.6887	K04182	ko04060: Cytokine-cytokine receptor interaction	-0.880956	0.008486	0.0604962	insig	0.390632	0.662527	0.907207	insig	-0.480451	0.586588	0.919635	insig	-0.778236	0.283322	0.665385	insig	-1.60471	0.0131374	0.0465004	down	-1.17436	0.269348	0.515996	insig
Cna00904	hypothetical protein AALO_G00101960 [Alosa alosa]	TENS4_HUMAN RecName: Full=Tensin-4; AltName: Full=C-terminal tensin-like protein; Flags: Precursor;	4.5109	9.7221	8.511	4.3251	0.1666	13.0408	1.367	2.7963	0.8498	1.0683	21.071	14.9516	K18080	--	0.775895	0.369868	0.63273	insig	-1.11777	0.366485	0.774697	insig	-0.330825	0.74973	0.958011	insig	-3.03693	0.00126721	0.0282355	down	-2.23296	0.000183617	0.00133369	down	-1.93693	0.0811246	0.252954	insig
Cna00905	keratin, type I cytoskeletal 18 isoform X1 [Clupea harengus]	KT222_BOVIN RecName: Full=Keratin-like protein KRT222; AltName: Full=Keratin-222;	8.6322	7.9846	6.817	8.1372	0.0552	7.7782	5.4764	1.5026	4.4541	10.2591	2.7297	9.6184	K07604	--	0.0824903	0.888377	0.953115	insig	-0.672382	0.558762	0.867207	insig	-0.57724	0.589766	0.92078	insig	-1.40785	0.0467497	0.270794	down	-1.25769	0.00451288	0.0193894	down	-0.731198	0.512218	0.726718	insig
Cna00908	keratin, type I cytoskeletal 13-like [Alosa sapidissima]	K1C1_CARAU RecName: Full=Keratin, type I cytoskeletal 50 kDa; AltName: Full=GK50;	1980.41	1862.73	2317.24	2069.66	11.2871	2364.87	688.685	452.723	319.314	1923.2	1557.12	2099.03	K07604	--	-0.0425389	0.897274	0.957277	insig	-0.468126	0.681085	0.913538	insig	-0.49791	0.668156	0.939684	insig	-2.24614	1.23317e-06	0.000156319	down	-2.23878	2.99185e-10	8.81466e-09	down	-1.78035	0.125672	0.331806	insig
Cna00914	trafficking kinesin-binding protein 1 isoform X2 [Alosa alosa]	TRAK1_HUMAN RecName: Full=Trafficking kinesin-binding protein 1; AltName: Full=106 kDa O-GlcNAc transferase-interacting protein; AltName: Full=Protein Milton {ECO:0000303|PubMed:24995978};	13.3419	25.5444	38.591	23.9901	2.1692	28.5343	14.5888	5.334	9.7801	13.7583	16.4199	28.1247	K15369	--	-0.298394	0.590982	0.796915	insig	-0.127567	0.857796	0.968225	insig	-0.414987	0.5561	0.911249	insig	-1.36211	0.0100758	0.10814	down	-1.60666	0.000840256	0.00485534	down	-1.2372	0.05898	0.207876	insig
Cna00915	junction plakoglobin a isoform X2 [Alosa alosa]	PLAK_BOVIN RecName: Full=Junction plakoglobin; AltName: Full=Desmoplakin III; AltName: Full=Desmoplakin-3;	77.3077	85.793	97.3176	95.1383	16.7143	112.513	73.3407	24.8903	39.3724	48.5418	49.2728	58.4383	K10056	--	-0.640617	0.043982	0.183228	insig	0.617071	0.210563	0.674449	insig	-0.0150968	0.969954	0.993949	insig	-0.551593	0.247237	0.627265	insig	-1.13938	0.00278217	0.0131273	down	-1.1713	0.0253276	0.120318	down
Cna00953	metal transporter CNNM2 [Alosa alosa]	CNNM2_HUMAN RecName: Full=Metal transporter CNNM2; AltName: Full=Ancient conserved domain-containing protein 2; AltName: Full=Cyclin-M2;	10.954	10.0611	13.0386	8.9187	3.1179	7.0418	6.6145	3.0052	4.7601	5.6044	4.3887	10.0632	K16302	--	-0.633838	0.189934	0.440434	insig	0.208268	0.717134	0.923796	insig	-0.424649	0.127927	0.641953	insig	-0.866644	0.119472	0.447514	insig	-1.44238	9.75345e-06	0.000103093	down	-1.07041	0.00394709	0.0323044	down
Cna00954	LOW QUALITY PROTEIN: cytosolic purine 5'-nucleotidase [Alosa alosa]	5NTC_CHICK RecName: Full=Cytosolic purine 5'-nucleotidase {ECO:0000305|PubMed:6060459}; EC=3.1.3.5 {ECO:0000269|PubMed:6060459}; EC=3.1.3.99 {ECO:0000269|PubMed:6060459}; AltName: Full=Cytosolic nucleoside phosphotransferase 5'N {ECO:0000250|UniProtKB:P49902}; EC=2.7.1.77 {ECO:0000250|UniProtKB:P49902};	21.9571	19.2089	23.2527	11.5826	8.5591	15.2228	6.9753	3.5664	4.4556	7.8208	1.0578	12.0609	K01081	ko00230: Purine metabolism; ko00240: Pyrimidine metabolism; ko00760: Nicotinate and nicotinamide metabolism; ko01100: Metabolic pathways; ko01232: Nucleotide metabolism	-1.45766	0.0613958	0.225461	insig	1.20246	0.199878	0.664783	insig	-0.254737	0.588754	0.920306	insig	-0.896887	0.282745	0.664646	insig	-2.28918	2.21719e-13	1.07739e-11	down	-2.08833	9.41768e-05	0.00177451	down
Cna00985	testis-expressed protein 2 isoform X1 [Clupea harengus]	TEX2_HUMAN RecName: Full=Testis-expressed protein 2; AltName: Full=Transmembrane protein 96;	12.0894	11.4899	6.6436	11.8445	5.3201	12.9119	5.9885	3.2151	4.8091	13.783	2.8215	10.6736	--	--	-0.0146275	0.981699	0.992375	insig	0.473542	0.514496	0.849689	insig	0.461237	0.237557	0.754326	insig	-1.33445	0.0425702	0.257054	down	-1.28446	0.000185701	0.00134701	down	-1.7991	1.17106e-06	4.51415e-05	down
Cna01034	nicotinate-nucleotide pyrophosphorylase [carboxylating]	NADC_NEMVE RecName: Full=Nicotinate-nucleotide pyrophosphorylase [carboxylating]; EC=2.4.2.19; AltName: Full=Quinolinate phosphoribosyltransferase [decarboxylating]; Short=QAPRTase; Flags: Fragment;	14.0106	15.5732	15.0039	10.2411	9.3617	12.8777	4.7594	1.6287	9.4016	22.2821	6.536	14.2564	--	--	0.0625825	0.907625	0.961186	insig	0.186154	0.805399	0.951391	insig	0.241232	0.661048	0.938788	insig	-1.84025	0.0152589	0.139929	down	-1.71026	0.00239022	0.0115416	down	-2.02078	0.00958372	0.0608955	down
Cna01042	acyl-CoA dehydrogenase family member 11-like [Clupea harengus]	ACD11_CAEEL RecName: Full=Acyl-CoA dehydrogenase family member 11 {ECO:0000312|WormBase:Y45F3A.3a}; EC=1.3.99.- {ECO:0000305};	18.1558	21.1878	15.1049	18.7478	15.5297	17.449	9.6236	5.5964	6.7772	32.324	6.8194	19.1845	K09479	ko00071: Fatty acid degradation; ko01100: Metabolic pathways; ko01212: Fatty acid metabolism	0.217012	0.717751	0.873024	insig	0.439973	0.584647	0.878201	insig	0.654044	0.248243	0.764833	insig	-1.75769	0.00638811	0.0804863	down	-1.47881	4.63427e-07	6.75729e-06	down	-2.18886	0.00025612	0.00394329	down
Cna01110	microsomal glutathione S-transferase 1-like [Alosa sapidissima]	MGST1_HUMAN RecName: Full=Microsomal glutathione S-transferase 1; Short=Microsomal GST-1; EC=2.5.1.18; AltName: Full=Microsomal GST-I;	56.1391	52.5179	72.5435	67.4847	7.1564	35.0118	15.1122	16.9664	20.2877	48.2024	27.8743	58.9904	K00799	ko00480: Glutathione metabolism; ko00980: Metabolism of xenobiotics by cytochrome P450; ko00982: Drug metabolism - cytochrome P450; ko00983: Drug metabolism - other enzymes; ko01100: Metabolic pathways	-0.305369	0.498425	0.733098	insig	-0.296131	0.632966	0.898364	insig	-0.591112	0.209271	0.729791	insig	-1.67672	0.00118166	0.0268405	down	-1.92778	5.85026e-09	1.34657e-07	down	-1.37902	0.00742302	0.0507521	down
Cna01142	bone morphogenetic protein receptor type-1A-like [Alosa sapidissima]	BMR1A_RAT RecName: Full=Bone morphogenetic protein receptor type-1A; Short=BMP type-1A receptor; Short=BMPR-1A; EC=2.7.11.30; AltName: Full=Activin receptor-like kinase 3; Short=ALK-3; AltName: Full=Bone morphogenetic protein 4 receptor; AltName: CD_antigen=CD292; Flags: Precursor;	7.0615	8.622	6.1654	6.7915	1.6092	5.5257	6.045	3.7318	2.0731	4.8034	1.564	4.5856	K04673	ko04060: Cytokine-cytokine receptor interaction; ko04350: TGF-beta signaling pathway	-0.862982	0.119032	0.339038	insig	0.509268	0.423041	0.805542	insig	-0.342675	0.19703	0.721194	insig	-0.233966	0.739654	0.931169	insig	-1.04176	0.0229071	0.0716781	down	-0.740544	0.15481	0.375223	insig
Cna01144	sphingomyelin synthase-related protein 1-like isoform X1 [Alosa alosa]	SAMD8_HUMAN RecName: Full=Sphingomyelin synthase-related protein 1 {ECO:0000305}; Short=SMSr; EC=2.7.8.- {ECO:0000269|PubMed:19506037}; AltName: Full=Ceramide phosphoethanolamine synthase; Short=CPE synthase; AltName: Full=Sterile alpha motif domain-containing protein 8; Short=SAM domain-containing protein 8;	40.2122	27.6333	68.4974	32.9098	14.7178	31.7254	6.852	5.7746	0.2915	24.262	10.5727	55.5213	K22697	--	-0.440016	0.534541	0.758881	insig	0.122277	0.8739	0.972332	insig	-0.311158	0.529137	0.90018	insig	-3.139	0.00184185	0.0361569	down	-3.52944	2.41204e-05	0.00023035	down	-3.25829	0.00112008	0.0124311	down
Cna01183	serine/threonine-protein kinase pim-3 [Alosa alosa]	PIM3_COTJA RecName: Full=Serine/threonine-protein kinase pim-3; EC=2.7.11.1; AltName: Full=qpim;	26.2314	26.2648	26.9503	15.1699	45.5431	14.0904	7.2129	12.1059	6.6139	26.0897	18.9335	16.3693	K08807	--	-0.291765	0.34444	0.609581	insig	1.4527	1	1	insig	1.15327	1	1	insig	-1.4478	0.00675542	0.0839081	down	-1.6954	7.17262e-05	0.00058934	down	-2.89973	1	1	insig
Cna01193	peroxisome proliferator-activated receptor alpha a [Clupea harengus]	PPARA_HUMAN RecName: Full=Peroxisome proliferator-activated receptor alpha; Short=PPAR-alpha; AltName: Full=Nuclear receptor subfamily 1 group C member 1;	54.3811	53.2605	76.0352	60.7766	14.7278	76.7765	19.8932	12.0503	7.3333	32.5079	23.7447	59.7699	K07294	ko03320: PPAR signaling pathway; ko04920: Adipocytokine signaling pathway	-0.531526	0.294161	0.560547	insig	0.512372	0.398178	0.793797	insig	-0.0096127	0.979041	0.997081	insig	-1.91774	0.00153298	0.0320907	down	-2.39627	1.28754e-08	2.73529e-07	down	-2.42975	2.986e-06	9.9858e-05	down
Cna01195	cyclin-dependent kinase inhibitor 1Ba [Clupea harengus]	CDN1B_HUMAN RecName: Full=Cyclin-dependent kinase inhibitor 1B; AltName: Full=Cyclin-dependent kinase inhibitor p27 {ECO:0000303|PubMed:28666995}; AltName: Full=p27Kip1 {ECO:0000303|PubMed:8033212};	123.233	179.401	204.702	108.612	57.8133	122.315	17.6797	11.3508	19.9698	245.449	31.0773	106.513	K06624	ko04012: ErbB signaling pathway; ko04068: FoxO signaling pathway; ko04110: Cell cycle	-0.299943	0.672253	0.845964	insig	0.000240077	0.999767	0.999997	insig	-0.299527	0.476222	0.879191	insig	-3.31469	5.81662e-06	0.000557243	down	-3.55093	3.36959e-25	6.57928e-23	down	-3.30425	1.49127e-14	4.30317e-12	down
Cna01200	uncharacterized protein LOC125311737 [Alosa alosa]	--	2.6034	2.517	1.0958	0.6751	0.6991	1.4044	0.1285	0	0.1216	2.1574	1.4113	0.5747	--	--	-0.520325	0.51063	0.742335	insig	#N/A	#N/A	#N/A	insig	-0.594859	0.388879	0.846353	insig	#N/A	#N/A	#N/A	insig	-4.83027	0.00034689	0.00229529	down	#N/A	#N/A	#N/A	insig
Cna01238	uncharacterized protein LOC121697358 [Alosa sapidissima]	--	3.7391	3.3741	1.8466	1.0666	1.1046	2.3895	0.4059	0.3759	0.1281	2.5396	0	2.058	--	--	-0.795128	0.458914	0.704512	insig	0.440231	0.726248	0.927618	insig	-0.401912	0.531721	0.900972	insig	-2.67983	0.0914744	0.389748	insig	-3.43364	0.000147179	0.00110335	down	#N/A	#N/A	#N/A	insig
Cna01252	complement C1q subcomponent subunit B-like [Esox lucius]	C1QL2_HUMAN RecName: Full=Complement C1q-like protein 2; AltName: Full=C1q and tumor necrosis factor-related protein 10; Short=C1q/TNF-related protein 10; Flags: Precursor;	153.233	148.753	202.667	70.5866	24.578	37.7175	19.752	6.4094	0.799	65.0979	1.5456	99.9446	K23284	--	-1.43023	0.162681	0.405045	insig	-0.0452578	0.96901	0.992109	insig	-1.47014	0.000213392	0.0193221	down	-3.08379	0.0106745	0.11219	down	-4.45187	1.60569e-08	3.35477e-07	down	-3.02884	0.00221619	0.0207053	down
Cna01254	NUAK family SNF1-like kinase 1 [Clupea harengus]	NUAK1_MOUSE RecName: Full=NUAK family SNF1-like kinase 1; EC=2.7.11.1; AltName: Full=AMPK-related protein kinase 5; AltName: Full=Omphalocele kinase 1;	2.7422	3.8425	3.1282	1.5872	1.7317	2.9388	2.6317	0.9988	1.3884	1.9605	0.948	4.4006	K08800	--	-0.24654	0.714655	0.871499	insig	0.297543	0.732259	0.929243	insig	0.0404609	0.945665	0.991431	insig	-0.972993	0.21874	0.597939	insig	-1.15492	0.0112076	0.0409941	down	-1.25881	0.066913	0.225526	insig
Cna01326	sugar phosphate exchanger 3 isoform X1 [Alosa sapidissima]	SPX3_CHICK RecName: Full=Sugar phosphate exchanger 3; AltName: Full=Solute carrier family 37 member 3;	44.9348	49.7092	49.4251	49.7211	4.0794	51.5661	19.976	4.3314	26.4646	132.44	24.9695	73.806	K03447	--	0.795213	0.193748	0.445537	insig	-1.17007	0.160486	0.620403	insig	-0.365021	0.537356	0.903437	insig	-2.6056	0.000656887	0.0177582	down	-1.74192	0.00107849	0.00594857	down	-1.42851	0.0713698	0.234102	insig
Cna01349	proline-rich protein 5 isoform X1 [Clupea harengus]	PRR5_XENLA RecName: Full=Proline-rich protein 5; AltName: Full=Protein observed with Rictor-1; Short=Protor-1;	66.1201	58.7839	68.2676	80.0823	1.3273	69.272	42.6294	21.5531	40.7197	59.2473	26.0425	48.4414	K20411	ko04150: mTOR signaling pathway	-0.421112	0.334139	0.599596	insig	0.0300543	0.975526	0.994276	insig	-0.378884	0.688014	0.944427	insig	-0.711344	0.157251	0.513207	insig	-1.07337	0.000177029	0.00129284	down	-0.738934	0.435607	0.666547	insig
Cna01473	long-chain-fatty-acid--CoA ligase 5 [Alosa alosa]	ACSL5_RAT RecName: Full=Long-chain-fatty-acid--CoA ligase 5 {ECO:0000305}; EC=6.2.1.3 {ECO:0000269|PubMed:28209804}; AltName: Full=Arachidonate--CoA ligase {ECO:0000305}; EC=6.2.1.15 {ECO:0000269|PubMed:28209804}; AltName: Full=Long-chain acyl-CoA synthetase 5; Short=LACS 5;	263.022	276.683	282.907	192.521	23.6691	313.391	102.469	72.8606	36.1965	287.617	88.022	312.056	K01897	ko00061: Fatty acid biosynthesis; ko00071: Fatty acid degradation; ko01100: Metabolic pathways; ko01212: Fatty acid metabolism; ko03320: PPAR signaling pathway; ko04146: Peroxisome; ko04216: Ferroptosis; ko04920: Adipocytokine signaling pathway	-0.124875	0.823302	0.924762	insig	-0.395334	0.62016	0.892116	insig	-0.509051	0.393584	0.847611	insig	-2.03926	0.00230693	0.0418488	down	-2.10794	5.1701e-07	7.48775e-06	down	-1.64075	0.0214131	0.107486	down
Cna01475	glycerol-3-phosphate acyltransferase 1, mitochondrial [Alosa sapidissima]	GPAT1_PIG RecName: Full=Glycerol-3-phosphate acyltransferase 1, mitochondrial {ECO:0000250|UniProtKB:Q9HCL2}; Short=GPAT-1 {ECO:0000250|UniProtKB:Q9HCL2}; EC=2.3.1.15 {ECO:0000250|UniProtKB:Q9HCL2}; Flags: Precursor;	7.5586	6.848	6.5098	3.7947	9.3101	6.6109	1.4919	1.5674	1.6837	3.5711	3.0731	5.5704	K00629	ko00561: Glycerolipid metabolism; ko00564: Glycerophospholipid metabolism; ko01100: Metabolic pathways	-0.652728	0.123124	0.34609	insig	1.61504	0.0739776	0.477535	insig	0.957976	0.256949	0.770309	insig	-1.67343	0.00216026	0.0400621	down	-2.27618	3.02689e-12	1.26662e-10	down	-3.28574	0.000175448	0.00293854	down
Cna01481	cadherin EGF LAG seven-pass G-type receptor 1 isoform X2 [Clupea harengus]	CELR1_MOUSE RecName: Full=Cadherin EGF LAG seven-pass G-type receptor 1; Flags: Precursor;	2.4468	1.9028	1.4284	2.883	0.3143	1.3597	0.9816	0.802	0.2186	2.1676	0	0.6716	K04600	--	-0.900023	0.418872	0.671967	insig	0.707463	0.577073	0.87501	insig	-0.151912	0.767056	0.962188	insig	-0.809566	0.564541	0.858917	insig	-1.65929	0.0185284	0.0608863	down	-1.52464	0.0567578	0.203127	insig
Cna01482	cadherin EGF LAG seven-pass G-type receptor 1 isoform X1 [Clupea harengus]	CELR1_MOUSE RecName: Full=Cadherin EGF LAG seven-pass G-type receptor 1; Flags: Precursor;	2.3846	1.8808	1.4914	2.2476	0.5252	2.3297	0.9764	1.0724	0.3224	1.0319	0.0312	0.6095	K04600	--	-1.63966	0.0696225	0.244109	insig	1.73921	0.0845846	0.50142	insig	0.116873	0.730103	0.953915	insig	0.208694	0.850537	0.96322	insig	-1.38004	0.0179337	0.0593499	down	-1.52913	0.0186437	0.0976869	down
Cna01529	cytidine monophosphate-N-acetylneuraminic acid hydroxylase isoform X2 [Alosa alosa]	CMAH_DANRE RecName: Full=Cytidine monophosphate-N-acetylneuraminic acid hydroxylase; Short=CMP-N-acetylneuraminic acid hydroxylase; EC=1.14.18.2; AltName: Full=CMP-N-acetylneuraminate monooxygenase; AltName: Full=CMP-Neu5Ac hydroxylase; AltName: Full=CMP-NeuAc hydroxylase;	26.7564	17.7162	27.1159	32.5473	0.762	20.5937	14.1366	1.7168	18.7185	17.0942	15.5944	28.4765	K08080	ko00520: Amino sugar and nucleotide sugar metabolism; ko01250: Biosynthesis of nucleotide sugars	-0.107941	0.810544	0.918925	insig	-0.33355	0.709645	0.921356	insig	-0.427915	0.617675	0.928578	insig	-1.26095	0.0961296	0.398254	insig	-1.30635	0.0478578	0.125659	down	-0.926804	0.375267	0.614612	insig
Cna01561	suppressor of cytokine signaling 2 [Clupea harengus]	SOCS2_BOVIN RecName: Full=Suppressor of cytokine signaling 2; Short=SOCS-2;	68.1252	97.1904	107.63	142.885	9.2252	72.5674	20.417	10.6861	20.6582	150.561	11.1816	17.8296	K04695	ko04910: Insulin signaling pathway	-0.527446	0.551322	0.770794	insig	0.29511	0.781877	0.944303	insig	-0.225938	0.714521	0.951147	insig	-2.12828	0.0171905	0.15035	down	-2.59153	1.12342e-14	6.83534e-13	down	-2.41201	0.000136521	0.00239998	down
Cna01584	netrin-4 [Clupea harengus]	NET4_PONAB RecName: Full=Netrin-4; Flags: Precursor;	6.4317	7.8395	6.0717	5.8065	0.5175	4.5008	4.3468	1.4843	1.8772	8.9103	2.2385	6.636	K06845	--	-0.0698577	0.903567	0.959712	insig	-0.74128	0.333287	0.756953	insig	-0.795666	0.1211	0.632393	insig	-1.60417	0.019698	0.163346	down	-1.61089	0.000132915	0.00100732	down	-0.859503	0.179782	0.410423	insig
Cna01585	ubiquitin carboxyl-terminal hydrolase 44 [Clupea harengus]	UBP44_DANRE RecName: Full=Ubiquitin carboxyl-terminal hydrolase 44; EC=3.4.19.12; AltName: Full=Deubiquitinating enzyme 44; AltName: Full=Ubiquitin thioesterase 44; AltName: Full=Ubiquitin-specific-processing protease 44;	5.4567	7.1893	7.3307	5.8609	3.5914	8.079	3.8058	2.9274	3.3409	7.8227	2.3603	9.8312	K11834	--	0.143855	0.813456	0.919843	insig	0.195866	0.791595	0.947433	insig	0.338425	0.425879	0.858013	insig	-1.34854	0.0403559	0.248507	down	-1.14573	0.0002618	0.00180627	down	-1.53542	0.000802635	0.00962733	down
Cna01596	transmembrane and coiled-coil domain protein 3 [Alosa sapidissima]	TMCC3_HUMAN RecName: Full=Transmembrane and coiled-coil domain protein 3 {ECO:0000303|PubMed:24454821};	9.7546	15.5976	10.9685	12.6902	6.6103	14.8258	3.2	1.0237	4.7913	17.3008	2.3171	12.2857	--	--	-0.0549889	0.938661	0.97497	insig	0.467797	0.569564	0.872642	insig	0.409421	0.311357	0.805582	insig	-2.24054	0.00730974	0.0882859	down	-2.22245	1.99238e-05	0.000194245	down	-2.69632	1.41976e-05	0.000375363	down
Cna01692	bcl-2-like protein 13 isoform X1 [Clupea harengus]	--	1.4606	0.3716	1.6373	0	1.9019	0.1053	0.2504	0.3091	0.395	0.4122	2.4066	0.336	K15485	ko04137: Mitophagy - animal	-0.161153	0.863681	0.943672	insig	1.01196	0.572147	0.873276	insig	0.847266	0.638416	0.932643	insig	#N/A	#N/A	#N/A	insig	-2.00647	0.0122964	0.044142	down	#N/A	#N/A	#N/A	insig
Cna01759	uncharacterized protein zgc:113263 [Alosa sapidissima]	--	7.8139	7.8832	19.8196	8.0763	3.2617	6.5132	5.9008	3.0736	5.9345	6.1937	8.61	7.2596	--	--	-0.620628	0.334545	0.599954	insig	0.0468348	0.937249	0.985007	insig	-0.567768	0.339468	0.823275	insig	-0.880846	0.236129	0.617704	insig	-1.45314	0.0309304	0.0899434	down	-0.923314	0.101971	0.292364	insig
Cna01801	hypothetical protein AALO_G00224650 [Alosa alosa]	DYTN_DANRE RecName: Full=Dystrotelin;	2.1854	1.9781	2.4112	1.5696	0	1.7616	0.6562	0.5142	1.3856	0.8477	0.7625	1.6936	--	--	-0.857846	0.105008	0.314198	insig	-0.156544	0.899052	0.977518	insig	-1.00192	0.385674	0.844718	insig	-0.737012	0.313455	0.691801	insig	-1.53587	0.00171794	0.00882303	down	-0.581051	0.638779	0.813024	insig
Cna01819	uncharacterized protein wu:fa56d06 isoform X1 [Alosa sapidissima]	LECG_THANI RecName: Full=Galactose-specific lectin nattectin; Short=CTL; Flags: Precursor;	489.491	432.756	601.186	373.588	1.8198	426.623	35.8377	29.3174	15.7122	246.703	56.5621	451.734	--	--	-0.851479	0.237639	0.499856	insig	-0.11947	0.925508	0.983153	insig	-0.954643	0.418417	0.855731	insig	-3.58271	4.02481e-06	0.000412176	down	-4.3764	3.42757e-27	8.56015e-25	down	-3.45893	0.00359403	0.0299859	down
Cna01888	interleukin 17 receptor A1a [Clupea harengus]	I17RA_MOUSE RecName: Full=Interleukin-17 receptor A; Short=IL-17 receptor A; Short=IL-17RA; AltName: CD_antigen=CD217; Flags: Precursor;	30.0122	38.0699	60.6201	31.7292	3.1378	18.8754	29.0547	8.7869	11.5678	46.7834	8.795	21.5541	K05164	ko04060: Cytokine-cytokine receptor interaction	-0.640595	0.32777	0.593222	insig	-0.513962	0.509975	0.84651	insig	-1.14549	0.0368451	0.420108	down	-1.03537	0.145468	0.495301	insig	-1.61626	0.00079515	0.0046295	down	-0.514303	0.406672	0.642501	insig
Cna01890	probable E3 ubiquitin-protein ligase makorin-1 [Alosa alosa]	MKRN1_DANRE RecName: Full=Probable E3 ubiquitin-protein ligase makorin-1; EC=2.3.2.27; AltName: Full=RING-type E3 ubiquitin transferase makorin-1 {ECO:0000305};	25.6815	31.2081	23.7813	23.8378	2.8885	12.1744	12.5838	8.0526	4.0672	24.5091	10.8182	8.5588	K15687	--	-0.800466	0.0994363	0.305123	insig	-0.0905301	0.887101	0.97462	insig	-0.883018	0.0361662	0.414025	insig	-1.11266	0.0815945	0.365467	insig	-1.86285	2.95422e-05	0.000275394	down	-1.02017	0.0945662	0.279383	insig
Cna01930	epidermal growth factor receptor kinase substrate 8a isoform X4 [Clupea harengus]	EPS8_MOUSE RecName: Full=Epidermal growth factor receptor kinase substrate 8;	10.5984	10.5508	11.6395	10.6484	0.2743	12.1792	6.1403	3.848	2.4657	5.3	3.3218	6.5206	K17277	--	-0.994208	0.0194047	0.10828	insig	0.486465	0.601942	0.886241	insig	-0.496443	0.572643	0.915821	insig	-0.618587	0.288252	0.669166	insig	-1.56112	8.77096e-05	0.000704761	down	-1.10433	0.234937	0.476072	insig
Cna02007	plakophilin-2 [Clupea harengus]	PKP2_HUMAN RecName: Full=Plakophilin-2;	7.9436	7.891	7.2405	5.1986	13.0444	4.4507	3.5846	1.3935	5.3295	10.3395	5.7121	12.5567	K12642	--	0.435066	0.328427	0.594002	insig	0.737551	0.459654	0.82437	insig	1.16763	1	1	insig	-1.86947	0.00203303	0.0384225	down	-1.37056	0.00201645	0.0100276	down	-2.60331	1	1	insig
Cna02008	aryl hydrocarbon receptor nuclear translocator-like protein 2 isoform X2 [Clupea harengus]	BMAL1_MOUSE RecName: Full=Aryl hydrocarbon receptor nuclear translocator-like protein 1; AltName: Full=Arnt3; AltName: Full=Brain and muscle ARNT-like 1;	9.7437	8.9357	9.0227	4.7007	8.2541	3.9898	2.5666	1.0803	2.7238	8.1442	3.5246	11.6212	K09099	--	-0.10767	0.847829	0.934849	insig	0.453374	0.637911	0.89893	insig	0.339254	0.686899	0.943882	insig	-2.27494	0.00118121	0.0268405	down	-2.31423	2.75695e-08	5.54838e-07	down	-2.72254	0.00267262	0.0239398	down
Cna02028	nck-associated protein 5-like isoform X2 [Alosa sapidissima]	NCKP5_HUMAN RecName: Full=Nck-associated protein 5; Short=NAP-5; AltName: Full=Peripheral clock protein;	3.8781	3.6723	3.3799	2.8525	2.1481	2.6033	2.0926	1.1695	1.2189	4.5504	0.3911	2.4484	--	--	-0.440287	0.566233	0.781181	insig	0.608253	0.51856	0.852131	insig	0.162765	0.755367	0.959724	insig	-1.08448	0.185569	0.553725	insig	-1.46131	4.03564e-06	4.69542e-05	down	-1.6789	0.00432965	0.0344445	down
Cna02029	glycerol-3-phosphate dehydrogenase [NAD(+)]	GPD1L_XENTR RecName: Full=Glycerol-3-phosphate dehydrogenase 1-like protein; EC=1.1.1.8;	115.549	113.462	117.086	91.5044	2.8001	114.718	87.6086	51.5428	51.6965	96.809	61.546	139.179	K00006	ko00564: Glycerophospholipid metabolism	-0.0908728	0.83913	0.931453	insig	-0.633149	0.493814	0.838746	insig	-0.711004	0.412033	0.853562	insig	-0.997082	0.0553255	0.298	insig	-1.03199	0.000262592	0.00181058	down	-0.363778	0.679692	0.838213	insig
Cna02038	protein BTG1 [Alosa sapidissima]	BTG1_CHICK RecName: Full=Protein BTG1; AltName: Full=B-cell translocation gene 1 protein;	204.667	268.931	148.455	107.601	125.398	122.962	81.8086	42.9355	25.2505	190.875	24.5974	62.8541	K14443	ko03018: RNA degradation	-1.05522	0.141013	0.372881	insig	1.09085	0.244995	0.70147	insig	0.0308055	0.96375	0.993939	insig	-1.22769	0.119095	0.447068	insig	-2.22252	1.49456e-06	1.93491e-05	down	-2.3088	0.00252758	0.0229665	down
Cna02100	ethanolamine kinase 1 [Alosa sapidissima]	EKI1_MOUSE RecName: Full=Ethanolamine kinase 1; Short=EKI 1; EC=2.7.1.82;	86.6424	82.39	100.95	66.5219	66.2043	56.2651	44.2372	25.3751	81.7673	52.7546	30.8818	59.9911	K00894	ko00564: Glycerophospholipid metabolism; ko01100: Metabolic pathways	-0.795042	0.057286	0.215656	insig	1.10195	0.137247	0.589329	insig	0.306274	0.636048	0.932267	insig	-0.294795	0.5996	0.874568	insig	-1.02887	0.0144668	0.0502293	down	-1.3936	0.0605526	0.21128	insig
Cna02112	protein mono-ADP-ribosyltransferase PARP12-like [Alosa sapidissima]	PAR12_MOUSE RecName: Full=Protein mono-ADP-ribosyltransferase PARP12 {ECO:0000305}; EC=2.4.2.- {ECO:0000250|UniProtKB:Q9H0J9}; AltName: Full=ADP-ribosyltransferase diphtheria toxin-like 12; Short=ARTD12; AltName: Full=Poly [ADP-ribose] polymerase 12; Short=PARP-12; AltName: Full=Zinc finger CCCH domain-containing protein 1;	62.9808	81.7154	79.0418	61.2177	10.1908	70.1794	23.6839	8.9506	31.6626	69.741	17.1657	71.7682	K15259	--	-0.360506	0.551904	0.771146	insig	-0.119143	0.872406	0.971671	insig	-0.470051	0.253483	0.768901	insig	-1.7185	0.0133795	0.130006	down	-2.01198	2.18891e-06	2.73333e-05	down	-1.59368	0.005359	0.0403002	down
Cna02129	leukotriene A-4 hydrolase [Alosa alosa]	LKHA4_CHILA RecName: Full=Leukotriene A-4 hydrolase; Short=LTA-4 hydrolase; EC=3.3.2.6; AltName: Full=Leukotriene A(4) hydrolase;	122.121	116.324	88.1198	48.031	2.9954	118.799	31.6347	17.6105	11.3119	75.369	9.2475	73.0626	K01254	ko00590: Arachidonic acid metabolism; ko01100: Metabolic pathways	-0.902751	0.219552	0.478134	insig	0.0133134	0.990189	0.997378	insig	-0.876291	0.318138	0.810061	insig	-1.75864	0.0274656	0.199644	down	-2.59942	1.84945e-10	5.73197e-09	down	-1.76676	0.0558499	0.200732	insig
Cna02136	cilia- and flagella-associated protein 54 isoform X3 [Alosa alosa]	CFA54_MOUSE RecName: Full=Cilia- and flagella-associated protein 54 {ECO:0000305};	1.0606	2.3207	2.7397	2.2825	0.4535	1.1721	0	0	0	0.1197	0.0832	2.1146	K25553	--	-1.1801	0.322071	0.587324	insig	0.797395	0.531585	0.856754	insig	-0.365595	0.504815	0.891916	insig	#N/A	#N/A	#N/A	insig	-7.7357	4.75721e-08	9.0261e-07	down	-7.41343	1.17312e-07	6.25221e-06	down
Cna02182	cholinephosphotransferase 1 isoform X1 [Alosa sapidissima]	CHPT1_DANRE RecName: Full=Cholinephosphotransferase 1 {ECO:0000305}; EC=2.7.8.2 {ECO:0000250|UniProtKB:Q8WUD6}; AltName: Full=Diacylglycerol cholinephosphotransferase 1;	63.4225	61.8873	72.2454	53.1921	24.8011	66.5527	25.2939	20.78	30.5029	45.4649	38.8844	95.3912	K00994	ko00440: Phosphonate and phosphinate metabolism; ko00564: Glycerophospholipid metabolism; ko00565: Ether lipid metabolism; ko01100: Metabolic pathways	-0.0011106	0.99822	0.999124	insig	-0.00155049	0.997991	0.999702	insig	0.0029854	0.992514	0.999054	insig	-1.58168	0.0036908	0.0572171	down	-1.52587	6.29373e-09	1.43805e-07	down	-1.57928	2.73868e-05	0.000651574	down
Cna02204	twinfilin-1b [Alosa sapidissima]	TWF1_MOUSE RecName: Full=Twinfilin-1; AltName: Full=Protein A6;	27.0817	24.3116	27.1845	25.2915	0.2502	27.7284	6.5944	9.707	24.1964	32.6244	6.8551	19.5107	K08870	--	-0.299705	0.613306	0.811746	insig	-0.292948	0.795873	0.948146	insig	-0.580443	0.58248	0.918227	insig	-0.868728	0.240008	0.620534	insig	-1.10451	0.0290567	0.0857842	down	-0.570131	0.611247	0.794861	insig
Cna02219	arf-GAP with Rho-GAP domain, ANK repeat and PH domain-containing protein 2 [Clupea harengus]	ARAP2_HUMAN RecName: Full=Arf-GAP with Rho-GAP domain, ANK repeat and PH domain-containing protein 2; AltName: Full=Centaurin-delta-1; Short=Cnt-d1; AltName: Full=Protein PARX;	10.5072	12.9034	13.7924	16.0911	0.2178	15.1457	6.3234	2.8536	5.0383	9.3703	2.6931	5.1923	K18440	ko04144: Endocytosis	-1.00379	0.0626529	0.228307	insig	0.731329	0.486357	0.835018	insig	-0.262745	0.788834	0.966496	insig	-0.643135	0.300463	0.679579	insig	-1.58559	2.8151e-06	3.40251e-05	down	-1.36998	0.16683	0.392817	insig
Cna02220	arf-GAP with Rho-GAP domain, ANK repeat and PH domain-containing protein 2 [Clupea harengus]	ARAP2_HUMAN RecName: Full=Arf-GAP with Rho-GAP domain, ANK repeat and PH domain-containing protein 2; AltName: Full=Centaurin-delta-1; Short=Cnt-d1; AltName: Full=Protein PARX;	5.5756	4.672	4.5894	4.0058	0	3.0541	1.2105	0.6228	0.1273	4.3849	0.1847	0.2407	K18440	ko04144: Endocytosis	-1.53856	0.164974	0.408007	insig	0.428973	0.790204	0.946968	insig	-1.069	0.239352	0.756538	insig	#N/A	#N/A	#N/A	insig	-3.0957	4.22645e-05	0.000370953	down	-2.03542	0.137603	0.349615	insig
Cna02283	C-type mannose receptor 2-like [Alosa sapidissima]	LYAM1_PONPY RecName: Full=L-selectin; AltName: Full=CD62 antigen-like family member L; AltName: Full=Leukocyte adhesion molecule 1; Short=LAM-1; AltName: Full=Leukocyte-endothelial cell adhesion molecule 1; Short=LECAM1; AltName: Full=Lymph node homing receptor; AltName: CD_antigen=CD62L; Flags: Precursor;	0.7148	0.8293	1.015	0.9516	0.176	0.5221	0.2587	0.1437	0.5386	0.6133	0.2131	0	K06560	ko04145: Phagosome	-1.58821	0.160674	0.401451	insig	#N/A	#N/A	#N/A	insig	-0.347773	0.478877	0.880936	insig	#N/A	#N/A	#N/A	insig	-1.6301	0.0412342	0.112512	down	#N/A	#N/A	#N/A	insig
Cna02303	protein NLRC3-like [Clupea harengus]	NLRC3_MOUSE RecName: Full=Protein NLRC3;	13.6829	11.3906	15.6661	14.549	4.6006	12.8307	4.8168	2.9882	9.9719	10.8998	2.3787	5.3925	K22614	--	-1.02177	0.086066	0.279123	insig	1.04046	0.125491	0.574881	insig	0.0211905	0.933006	0.989612	insig	-0.430378	0.543155	0.847733	insig	-1.38774	0.00235474	0.0114062	down	-1.46329	0.00496981	0.0380644	down
Cna02340	hypothetical protein cypCar_00043327, partial [Cyprinus carpio]	PTPRD_HUMAN RecName: Full=Receptor-type tyrosine-protein phosphatase delta; Short=Protein-tyrosine phosphatase delta; Short=R-PTP-delta; EC=3.1.3.48; Flags: Precursor;	10.3746	7.5989	5.2402	4.4841	8.8227	3.7311	4.0954	0.316	0.6461	11.463	2.812	8.2446	K06777	ko04514: Cell adhesion molecules	0.0919508	0.898537	0.957755	insig	0.552243	0.601884	0.886241	insig	0.625072	0.496751	0.887543	insig	-2.62237	0.0256583	0.192018	down	-2.4636	0.00974643	0.0366289	down	#N/A	#N/A	#N/A	insig
Cna02344	leucine rich adaptor protein 1-like [Clupea harengus]	LUR1L_HUMAN RecName: Full=Leucine rich adaptor protein 1-like;	27.3826	42.3786	42.3538	46.3531	2.8889	50.9123	13.6106	7.7637	7.9359	65.9377	3.5887	21.4331	--	--	-0.196657	0.81898	0.922373	insig	0.0823794	0.938742	0.985007	insig	-0.103504	0.881895	0.984217	insig	-1.97951	0.0261976	0.194508	down	-2.11341	1.02713e-08	2.23739e-07	down	-2.05432	0.00412897	0.0333939	down
Cna02352	phospholipid-transporting ATPase ABCA1-like isoform X3 [Clupea harengus]	ABCA1_MOUSE RecName: Full=Phospholipid-transporting ATPase ABCA1 {ECO:0000250|UniProtKB:O95477}; EC=7.6.2.1 {ECO:0000250|UniProtKB:O95477}; AltName: Full=ATP-binding cassette sub-family A member 1; AltName: Full=ATP-binding cassette transporter 1; Short=ABC-1; Short=ATP-binding cassette 1;	9.1383	17.9212	3.6009	7.6419	1.6752	12.4844	4.7842	1.0424	1.9978	4.9348	0.0966	5.3508	K05641	ko02010: ABC transporters	-1.38859	0.193472	0.444953	insig	1.12139	0.325922	0.752885	insig	-0.257557	0.718531	0.951209	insig	-0.881809	0.435451	0.786566	insig	-2.19512	0.00130056	0.00695382	down	-1.99478	0.0031745	0.0272742	down
Cna02353	phospholipid-transporting ATPase ABCA1-like isoform X3 [Clupea harengus]	ABCA4_BOVIN RecName: Full=Retinal-specific phospholipid-transporting ATPase ABCA4 {ECO:0000250|UniProtKB:P78363}; EC=7.6.2.1 {ECO:0000250|UniProtKB:P78363}; AltName: Full=ATP-binding cassette sub-family A member 4; AltName: Full=RIM ABC transporter; Short=RIM protein {ECO:0000303|PubMed:9092582, ECO:0000303|PubMed:9202155}; Short=RmP {ECO:0000303|PubMed:9092582, ECO:0000303|PubMed:9202155}; AltNa…	8.7624	17.1066	3.745	8.1719	1.6178	13.5375	2.7439	3.5572	0.3463	7.7705	0	5.7285	K05641	ko02010: ABC transporters	-0.972497	0.401871	0.659127	insig	0.835549	0.504778	0.844005	insig	-0.122535	0.864912	0.981764	insig	-1.29888	0.366491	0.738267	insig	-2.22025	0.0122473	0.0440098	down	-2.13774	0.023278	0.113683	down
Cna02356	phospholipid-transporting ATPase ABCA1-like isoform X3 [Clupea harengus]	ABCA1_HUMAN RecName: Full=Phospholipid-transporting ATPase ABCA1 {ECO:0000305}; EC=7.6.2.1 {ECO:0000269|PubMed:24097981}; AltName: Full=ATP-binding cassette sub-family A member 1; AltName: Full=ATP-binding cassette transporter 1; Short=ABC-1; Short=ATP-binding cassette 1; AltName: Full=Cholesterol efflux regulatory protein;	14.4368	28.1449	6.7939	15.0781	0.8739	30.2486	10.0198	2.1412	3.1614	12.1827	7.0564	8.5054	K05641	ko02010: ABC transporters	-0.723165	0.262617	0.525959	insig	0.701673	0.432227	0.808721	insig	-0.0171923	0.985304	0.998314	insig	-1.25064	0.111897	0.433513	insig	-1.91458	0.00878921	0.0336737	down	-1.95313	0.0454866	0.175945	down
Cna02398	uncharacterized protein si:dkey-112a7.4 isoform X2 [Megalops cyprinoides]	--	176.435	195.767	177.852	168.417	134.818	142.257	135.719	60.106	62.8354	200.141	52.335	132.653	--	--	-0.39866	0.46716	0.710634	insig	0.825586	0.285662	0.729014	insig	0.424798	0.448776	0.869501	insig	-0.944181	0.135683	0.479877	insig	-1.28296	0.00028561	0.0019394	down	-1.76251	0.00617339	0.0445026	down
Cna02399	claudin-7-A [Alosa sapidissima]	CLD7A_DANRE RecName: Full=Claudin-7-A {ECO:0000312|ZFIN:ZDB-GENE-040718-29};	10.3787	12.9776	16.2204	13.4373	7.3354	11.4395	12.0074	4.1679	4.3278	14.8028	8.7239	14.7961	K06087	ko04514: Cell adhesion molecules; ko04530: Tight junction	0.0602779	0.886226	0.951879	insig	0.20866	0.71264	0.922649	insig	0.269909	0.548254	0.90876	insig	-1.28405	0.021216	0.171219	down	-1.16899	0.00888877	0.0340005	down	-1.49071	0.0113811	0.068623	down
Cna02427	alpha-protein kinase 1 [Alosa sapidissima]	ALPK1_HUMAN RecName: Full=Alpha-protein kinase 1 {ECO:0000303|PubMed:30111836}; EC=2.7.11.1 {ECO:0000269|PubMed:27169898, ECO:0000269|PubMed:30111836}; AltName: Full=Chromosome 4 kinase {ECO:0000303|PubMed:10021370}; AltName: Full=Lymphocyte alpha-protein kinase {ECO:0000312|HGNC:HGNC:20917};	1.6533	1.9651	3.1744	1.976	0.3809	2.5202	1.3996	0.7471	1.1378	1.3827	1.8542	1.1786	K08868	--	-0.564494	0.189616	0.440188	insig	0.295281	0.555831	0.866369	insig	-0.262009	0.591564	0.921039	insig	-0.722851	0.116258	0.442086	insig	-1.24122	0.00353607	0.0159061	down	-1.02656	0.0271353	0.125683	down
Cna02464	nuclear factor 7, ovary-like [Alosa sapidissima]	TRI39_MOUSE RecName: Full=E3 ubiquitin-protein ligase TRIM39; EC=2.3.2.27; AltName: Full=RING finger protein 23; AltName: Full=RING-type E3 ubiquitin transferase TRIM39 {ECO:0000305}; AltName: Full=Testis-abundant finger protein; AltName: Full=Tripartite motif-containing protein 39;	15.5376	13.9538	13.0636	16.5055	0	18.5173	9.598	2.9408	11.69	16.3141	6.4934	7.7668	K12015	--	-0.383852	0.41841	0.671621	insig	0.0634183	0.963238	0.991052	insig	-0.311393	0.823539	0.973887	insig	-0.708767	0.275603	0.658822	insig	-1.0304	0.0280715	0.0836691	down	-0.770246	0.586878	0.778457	insig
Cna02465	adenylate cyclase type 4-like [Alosa sapidissima]	ADCY2_RAT RecName: Full=Adenylate cyclase type 2; EC=4.6.1.1 {ECO:0000269|PubMed:10427002, ECO:0000269|PubMed:11087399, ECO:0000269|PubMed:15591060, ECO:0000269|PubMed:16766715, ECO:0000269|PubMed:1719547, ECO:0000269|PubMed:19243146, ECO:0000269|PubMed:21596131}; AltName: Full=ATP pyrophosphate-lyase 2; AltName: Full=Adenylate cyclase type II; AltName: Full=Adenylyl cyclase 2; Short=AC2 {ECO:000…	1.0864	1.8436	1.4372	1.0542	0	1.2145	0.8665	0.5795	0.6607	0.9273	0.8594	0.4738	K08042	ko00230: Purine metabolism; ko01100: Metabolic pathways; ko04020: Calcium signaling pathway; ko04114: Oocyte meiosis; ko04261: Adrenergic signaling in cardiomyocytes; ko04270: Vascular smooth muscle contraction; ko04371: Apelin signaling pathway; ko04540: Gap junction; ko04912: GnRH signaling pathway; ko04914: Progesterone-mediated oocyte maturation; ko04916: Melanogenesis	-0.889866	0.0665886	0.237384	insig	-0.0773076	0.946666	0.98716	insig	-0.956015	0.38389	0.844058	insig	-0.374887	0.544914	0.848937	insig	-1.21636	0.0067055	0.0269339	down	-0.303269	0.789872	0.902121	insig
Cna02471	solute carrier family 12 member 6 [Clupea harengus]	S12A6_HUMAN RecName: Full=Solute carrier family 12 member 6; AltName: Full=Electroneutral potassium-chloride cotransporter 3; AltName: Full=K-Cl cotransporter 3;	5.9305	13.0494	10.2259	7.0005	3.7757	4.854	1.776	4.9337	3.7823	9.4303	0	7.1507	--	--	-0.667271	0.54813	0.768022	insig	0.351854	0.78066	0.944166	insig	-0.350956	0.528523	0.899955	insig	-0.937246	0.473149	0.809904	insig	-1.55474	0.0197767	0.0641058	down	-1.26913	0.0881124	0.266634	insig
Cna02473	solute carrier family 12 member 6-like [Alosa alosa]	S12A6_HUMAN RecName: Full=Solute carrier family 12 member 6; AltName: Full=Electroneutral potassium-chloride cotransporter 3; AltName: Full=K-Cl cotransporter 3;	11.0935	11.2686	14.1737	6.1423	5.1853	8.8456	3.2012	5.9286	8.6573	12.4991	3.1401	9.5475	K14427	--	-0.41283	0.498286	0.733088	insig	0.191037	0.808135	0.952061	insig	-0.238011	0.648747	0.93578	insig	-0.802768	0.307508	0.687322	insig	-1.16049	0.0266456	0.0804462	down	-0.985165	0.159797	0.382887	insig
Cna02487	butyrophilin subfamily 1 member A1-like isoform X6 [Alosa sapidissima]	BT1A1_HUMAN RecName: Full=Butyrophilin subfamily 1 member A1; Short=BT; Flags: Precursor;	25.9847	22.9164	20.0554	27.9413	3.6519	13.3695	12.9039	7.5518	14.6813	27.7133	2.4809	12.1229	K06712	--	-0.588223	0.437105	0.687155	insig	0.146735	0.869596	0.971042	insig	-0.432625	0.286676	0.789144	insig	-0.629699	0.424538	0.779175	insig	-1.15147	0.000100269	0.000786839	down	-0.767407	0.0976889	0.284617	insig
Cna02488	butyrophilin subfamily 1 member A1-like isoform X6 [Alosa sapidissima]	BT1A1_HUMAN RecName: Full=Butyrophilin subfamily 1 member A1; Short=BT; Flags: Precursor;	43.3954	33.1533	34.396	32.9511	2.0741	21.1317	24.4885	6.9213	13.0791	48.6751	2.296	14.7392	K06712	--	-0.648594	0.456378	0.702965	insig	-0.283323	0.790115	0.946968	insig	-0.920127	0.129333	0.643294	insig	-0.964006	0.294292	0.67482	insig	-1.54509	0.000195836	0.00141005	down	-0.670791	0.339509	0.582845	insig
Cna02500	uncharacterized protein LOC121689616 isoform X3 [Alosa sapidissima]	--	2.9075	0.4373	1.4958	1.4131	0.2386	0.7668	0.5611	0.2598	0.5311	0.3465	0.7706	0.5648	--	--	-1.45577	0.10261	0.309862	insig	#N/A	#N/A	#N/A	insig	-0.741681	0.343358	0.824245	insig	#N/A	#N/A	#N/A	insig	-2.0284	0.0220996	0.0699876	down	#N/A	#N/A	#N/A	insig
Cna02613	hypothetical protein AALO_G00073460, partial [Alosa alosa]	NAL12_HUMAN RecName: Full=NACHT, LRR and PYD domains-containing protein 12; AltName: Full=Monarch-1; AltName: Full=PYRIN-containing APAF1-like protein 7; AltName: Full=Regulated by nitric oxide;	81.034	62.0839	63.7772	82.8903	2.2662	84.25	26.0324	13.9381	59.558	79.7107	48.2875	51.3311	K22614	--	-0.115952	0.748096	0.888712	insig	-0.174444	0.843524	0.963187	insig	-0.279997	0.744514	0.957239	insig	-1.19522	0.0453215	0.266367	down	-1.25126	0.012417	0.044471	down	-1.02084	0.283027	0.528533	insig
Cna02614	NLR family CARD domain-containing protein 3-like [Clupea harengus]	NLRC3_MOUSE RecName: Full=Protein NLRC3;	4.5642	2.4542	3.8648	3.667	0.3605	3.9439	1.5103	0.5152	1.8308	2.7483	4.2935	3.0819	K22614	--	-0.0342446	0.933199	0.972169	insig	-0.304193	0.62171	0.892896	insig	-0.32687	0.575726	0.916286	insig	-1.72828	0.00215801	0.0400561	down	-1.71046	0.000747922	0.00440062	down	-1.43041	0.0372005	0.15554	down
Cna02616	LOW QUALITY PROTEIN: fatty-acid amide hydrolase 2-B [Clupea harengus]	FAH2A_DANRE RecName: Full=Fatty-acid amide hydrolase 2-A; EC=3.5.1.99;	13.1647	14.4252	19.9926	15.8564	1.9445	17.627	7.0503	3.7054	3.4269	16.1886	8.8969	20.4588	K19176	--	0.0607148	0.907216	0.961183	insig	-0.34691	0.610547	0.889882	insig	-0.267578	0.600908	0.923541	insig	-2.04742	0.00179972	0.0359067	down	-1.93191	4.54413e-05	0.000394825	down	-1.70304	0.00524573	0.0396299	down
Cna02618	protein NLRC3-like, partial [Clupea harengus]	NLRC3_MOUSE RecName: Full=Protein NLRC3;	1.7018	1.2408	1.5242	1.5387	0.0206	0.9933	0.6057	0.2524	0.43	2.214	3.2857	1.3278	K22614	--	0.653787	0.152185	0.389528	insig	-1.47731	0.10957	0.547795	insig	-0.805903	0.34062	0.823512	insig	-2.68998	1.52794e-05	0.00122642	down	-1.98721	0.000114173	0.000884502	down	-1.22445	0.206371	0.444544	insig
Cna02619	protein NLRC3-like isoform X2 [Clupea harengus]	NLRC3_MOUSE RecName: Full=Protein NLRC3;	11.4976	9.0709	9.3692	10.5248	0.8378	10.1046	2.9622	1.6027	5.0722	11.4423	8.3645	8.6958	K22614	--	0.0201129	0.950353	0.979164	insig	-0.417303	0.51697	0.85134	insig	-0.387502	0.506237	0.892775	insig	-1.90237	0.000290588	0.010239	down	-1.82488	2.32546e-05	0.000222676	down	-1.4861	0.0325195	0.141473	down
Cna02624	ankyrin repeat domain-containing protein 53 [Clupea harengus]	ANR53_HUMAN RecName: Full=Ankyrin repeat domain-containing protein 53;	1.3564	1.6199	1.1821	1.4415	0	0.3642	0.2598	0	0	0.9412	0.2379	0.31	K21441	--	-1.36938	0.102863	0.310375	insig	#N/A	#N/A	#N/A	insig	-1.17321	0.180065	0.704536	insig	#N/A	#N/A	#N/A	insig	-4.26549	0.000789294	0.00460165	down	#N/A	#N/A	#N/A	insig
Cna02631	unnamed protein product [Coregonus sp. 'balchen']	GBA2_HUMAN RecName: Full=Non-lysosomal glucosylceramidase {ECO:0000305}; Short=NLGase {ECO:0000303|PubMed:30308956}; EC=3.2.1.45 {ECO:0000269|PubMed:17080196, ECO:0000269|PubMed:30308956}; AltName: Full=Beta-glucocerebrosidase 2; Short=Beta-glucosidase 2; AltName: Full=Bile acid beta-glucosidase GBA2 {ECO:0000303|PubMed:9111029}; AltName: Full=Bile acid glucosyl transferase GBA2 {ECO:0000305|PubM…	20.7492	23.1006	5.5313	8.3704	17.6455	12.0543	6.143	6.6365	3.2303	7.7544	6.0927	16.1839	K17108	ko00511: Other glycan degradation; ko00600: Sphingolipid metabolism; ko01100: Metabolic pathways	-0.560299	0.454077	0.700934	insig	1.21299	0.208441	0.672637	insig	0.647881	0.492437	0.886115	insig	-1.21873	0.144125	0.492455	insig	-1.72589	0.0149819	0.0516336	down	-2.4266	0.00947548	0.0603421	down
Cna02641	LOW QUALITY PROTEIN: fatty-acid amide hydrolase 2-B [Clupea harengus]	FAH2A_DANRE RecName: Full=Fatty-acid amide hydrolase 2-A; EC=3.5.1.99;	18.2551	9.6734	13.9786	8.0116	1.5556	9.9352	2.6677	4.0583	3.4269	9.412	4.1868	12.2753	K19176	--	-0.556318	0.351172	0.615122	insig	-0.324492	0.644012	0.901665	insig	-0.857031	0.0656196	0.521097	insig	-1.64892	0.0306096	0.213405	down	-2.15782	4.22016e-05	0.000370718	down	-1.33358	0.0243572	0.117141	down
Cna02642	NLR family CARD domain-containing protein 3-like [Clupea harengus]	NLRC3_MOUSE RecName: Full=Protein NLRC3;	6.1142	5.9114	6.8772	5.8139	1.253	4.559	5.2473	2.156	3.3221	9.2689	5.7266	4.8193	K22614	--	0.145696	0.706736	0.866693	insig	-0.574096	0.21949	0.681934	insig	-0.415382	0.0967353	0.590975	insig	-1.21995	0.0160533	0.144223	down	-1.02025	0.00478217	0.0203228	down	-0.646255	0.107561	0.30186	insig
Cna02644	protein NLRC3-like, partial [Clupea harengus]	NLRC3_MOUSE RecName: Full=Protein NLRC3;	12.6185	8.0226	9.2751	10.4581	1.668	7.7545	8.7945	3.5043	2.4216	8.0561	6.734	6.6289	K22614	--	-0.392265	0.270755	0.534573	insig	0.0129534	0.976752	0.994465	insig	-0.368806	0.320281	0.812311	insig	-0.880577	0.136049	0.480274	insig	-1.22363	0.0160505	0.05446	down	-0.891665	0.138389	0.351093	insig
Cna02650	N-acetylaspartate synthetase [Alosa sapidissima]	NAT8L_DANRE RecName: Full=N-acetylaspartate synthetase; Short=NAA synthetase; EC=2.3.1.17 {ECO:0000250|UniProtKB:Q8N9F0}; AltName: Full=N-acetyltransferase 8-like protein;	0.7809	0.9873	1.5018	1.6564	0	1.4806	0.0652	0.1208	0.1234	0.1932	0.8059	0	K18309	ko00250: Alanine, aspartate and glutamate metabolism; ko01100: Metabolic pathways	-1.78441	0.123608	0.346662	insig	1.66621	0.32745	0.754074	insig	-0.0593145	0.951209	0.992096	insig	#N/A	#N/A	#N/A	insig	-3.53703	0.00048444	0.00303989	down	-3.48685	0.0118793	0.0706982	down
Cna02663	beta-enolase [Chanos chanos]	ENOB_SALSA RecName: Full=Beta-enolase {ECO:0000303|PubMed:23786287}; EC=4.2.1.11 {ECO:0000250|UniProtKB:P00924}; AltName: Full=2-phospho-D-glycerate hydro-lyase {ECO:0000250|UniProtKB:P21550}; AltName: Full=Enolase 3 {ECO:0000250|UniProtKB:P21550}; AltName: Full=Muscle-specific enolase {ECO:0000250|UniProtKB:P21550}; Short=MSE {ECO:0000250|UniProtKB:P21550}; AltName: Full=Skeletal muscle enolase …	261.757	211.52	280.348	143.613	102.663	158.739	104.786	79.4879	133.714	152.608	150.12	120.076	K01689	ko00010: Glycolysis / Gluconeogenesis; ko01100: Metabolic pathways; ko01200: Carbon metabolism; ko01230: Biosynthesis of amino acids; ko03018: RNA degradation	-0.758707	0.00550955	0.0441289	insig	0.497369	0.355193	0.769057	insig	-0.261164	0.58983	0.92078	insig	-0.703294	0.046854	0.271171	insig	-1.4121	1.40942e-06	1.83909e-05	down	-1.20352	0.0213992	0.107486	down
Cna02767	--	--	298.607	260.911	261.138	332.954	2.1961	305.862	187.499	44.8384	134.443	435.033	71.2987	236.601	--	--	-0.0278749	0.965384	0.985412	insig	-0.373475	0.753757	0.937148	insig	-0.389197	0.724245	0.952661	insig	-1.4363	0.051996	0.288252	insig	-1.39766	0.00148802	0.00780189	down	-1.05577	0.353213	0.595012	insig
Cna02768	ceramide-1-phosphate transfer protein isoform X1 [Clupea harengus]	GLTD2_HUMAN RecName: Full=Glycolipid transfer protein domain-containing protein 2;	7.2521	8.8977	12.2921	6.7346	0.1253	8.4403	2.2098	1.5774	4.227	9.2326	6.0062	7.4558	--	--	-0.233524	0.571338	0.783891	insig	-0.669889	0.486322	0.835018	insig	-0.893275	0.350252	0.827097	insig	-1.83251	0.000930341	0.0228357	down	-2.0098	1.73528e-05	0.000172098	down	-1.16382	0.243429	0.485853	insig
Cna02788	mitochondrial 2-oxoglutarate/malate carrier protein-like [Clupea harengus]	M2OM_MOUSE RecName: Full=Mitochondrial 2-oxoglutarate/malate carrier protein; Short=OGCP {ECO:0000303|PubMed:21448454}; Short=alpha-oxoglutarate carrier {ECO:0000303|PubMed:21448454}; AltName: Full=Solute carrier family 25 member 11; Short=SLC25A11;	34.0821	29.0378	27.169	25.516	5.7231	28.0523	2.3438	9.2627	1.8619	16.8692	9.3111	29.621	K15104	--	-0.548951	0.308235	0.574545	insig	0.194102	0.763914	0.9387	insig	-0.34275	0.240926	0.757781	insig	-2.23157	0.00839139	0.0958509	down	-2.73477	5.65231e-05	0.000480033	down	-2.42481	0.00393883	0.0322499	down
Cna02790	protein NLRC3-like, partial [Clupea harengus]	NLRC3_HUMAN RecName: Full=NLR family CARD domain-containing protein 3; AltName: Full=CARD15-like protein; AltName: Full=Caterpiller protein 16.2 {ECO:0000303|PubMed:15705585}; Short=CLR16.2 {ECO:0000303|PubMed:15705585}; AltName: Full=NACHT, LRR and CARD domains-containing protein 3; AltName: Full=Nucleotide-binding oligomerization domain protein 3;	14.0003	10.8044	10.1146	23.0035	0.5216	8.4748	7.5306	1.5215	7.3872	28.9461	1.9931	2.2787	K22614	--	0.00555118	1	1	insig	-0.173961	0.88691	0.974566	insig	-0.159045	0.8519	0.97862	insig	-1.40044	1	1	insig	-1.32467	0.0106292	0.0392827	down	-1.21435	0.202913	0.439922	insig
Cna02791	peroxisome proliferator-activated receptor gamma coactivator 1-alpha-like, partial [Clupea harengus]	PRGC1_BOVIN RecName: Full=Peroxisome proliferator-activated receptor gamma coactivator 1-alpha; Short=PGC-1-alpha; Short=PPAR-gamma coactivator 1-alpha; Short=PPARGC-1-alpha;	1.0754	0.6095	1.2362	0.4584	0.1369	0.3724	0.0805	0.0746	0.0381	1.4715	0.0553	0.2521	K07202	ko04371: Apelin signaling pathway; ko04910: Insulin signaling pathway; ko04920: Adipocytokine signaling pathway	-0.619677	0.557462	0.775456	insig	#N/A	#N/A	#N/A	insig	-1.24753	0.0183703	0.308396	down	#N/A	#N/A	#N/A	insig	-4.07401	2.09648e-05	0.000203464	down	#N/A	#N/A	#N/A	insig
Cna02795	inactive ubiquitin carboxyl-terminal hydrolase 53 [Clupea harengus]	UBP53_MOUSE RecName: Full=Inactive ubiquitin carboxyl-terminal hydrolase 53; AltName: Full=Inactive ubiquitin-specific peptidase 53; AltName: Full=Per-hexamer repeat protein 3; AltName: Full=Protein mambo {ECO:0000303|PubMed:26609154};	9.3563	11.4112	11.2676	14.9841	4.1177	12.2976	3.4833	2.1557	3.2155	11.9247	3.931	6.511	--	--	-0.418242	0.401688	0.659081	insig	0.723387	0.21026	0.674323	insig	0.308516	0.132883	0.647436	insig	-1.67082	0.00263827	0.0464365	down	-2.03003	1.1518e-13	5.93248e-12	down	-2.38831	5.86916e-20	3.9517e-17	down
Cna02829	LOW QUALITY PROTEIN: 1-phosphatidylinositol 4,5-bisphosphate phosphodiesterase beta-3 [Alosa alosa]	PLCB3_MOUSE RecName: Full=1-phosphatidylinositol 4,5-bisphosphate phosphodiesterase beta-3 {ECO:0000305}; EC=3.1.4.11 {ECO:0000250|UniProtKB:Q99JE6}; AltName: Full=Phosphoinositide phospholipase C-beta-3; AltName: Full=Phospholipase C-beta-3; Short=PLC-beta-3;	7.4312	7.6327	4.8471	6.3971	2.0406	6.4708	4.0055	3.2433	2.5041	5.5582	3.1725	9.7682	K05858	ko00562: Inositol phosphate metabolism; ko01100: Metabolic pathways; ko04020: Calcium signaling pathway; ko04070: Phosphatidylinositol signaling system; ko04261: Adrenergic signaling in cardiomyocytes; ko04270: Vascular smooth muscle contraction; ko04310: Wnt signaling pathway; ko04371: Apelin signaling pathway; ko04540: Gap junction; ko04621: NOD-like receptor signaling pathway; ko04912: GnRH si…	0.0416845	0.939799	0.975169	insig	-0.099168	0.874173	0.972332	insig	-0.0519977	0.860963	0.980662	insig	-1.26562	0.0382465	0.241161	down	-1.16736	0.00108669	0.00598416	down	-1.1644	0.00179313	0.0176422	down
Cna02835	4F2 cell-surface antigen heavy chain-like [Clupea harengus]	4F2_HUMAN RecName: Full=4F2 cell-surface antigen heavy chain {ECO:0000303|PubMed:3476959}; Short=4F2hc {ECO:0000303|PubMed:11557028}; AltName: Full=4F2 heavy chain antigen {ECO:0000303|PubMed:3036867}; AltName: Full=Lymphocyte activation antigen 4F2 large subunit {ECO:0000303|PubMed:3480538}; AltName: Full=Solute carrier family 3 member 2 {ECO:0000303|PubMed:12270127}; AltName: CD_antigen=CD98;	291.834	288.729	393.623	310.968	151.204	338.94	125.372	66.7064	175.349	243.681	52.8803	350.599	K06519	ko04150: mTOR signaling pathway; ko04216: Ferroptosis	-0.439604	0.522693	0.751067	insig	0.63972	0.42601	0.807293	insig	0.205977	0.570031	0.915481	insig	-1.23026	0.0925183	0.391975	insig	-1.60396	1.93033e-05	0.000189054	down	-1.86308	8.28909e-05	0.00159763	down
Cna02844	cell death activator CIDE-B [Alosa sapidissima]	CIDEB_MOUSE RecName: Full=Cell death activator CIDE-B; AltName: Full=Cell death-inducing DFFA-like effector B;	530.651	542.308	452.873	440.234	329.279	534.423	140.677	71.5821	72.2908	276.913	171.51	353.512	K25914	--	-0.803954	0.0582236	0.217768	insig	1.21435	0.0561625	0.436861	insig	0.411956	0.389361	0.846418	insig	-1.85716	0.000315087	0.0108629	down	-2.60451	1.91079e-16	1.45018e-14	down	-3.06952	3.57536e-08	2.22211e-06	down
Cna02849	solute carrier family 7 member 8a [Alosa sapidissima]	LAT2_RAT RecName: Full=Large neutral amino acids transporter small subunit 2; AltName: Full=L-type amino acid transporter 2; AltName: Full=Solute carrier family 7 member 8;	55.5673	66.2261	48.4155	39.3882	9.0014	93.8412	32.2236	19.2146	43.1633	60.025	20.6174	87.8056	K13781	--	0.134268	0.821479	0.9239	insig	-0.204015	0.801754	0.950188	insig	-0.0592393	0.919738	0.988163	insig	-1.22661	0.0578962	0.304555	insig	-1.02703	0.00185295	0.00937419	down	-1.0195	0.107958	0.30249	insig
Cna02859	FH2 domain-containing protein 1-like [Clupea harengus]	FHDC1_MOUSE RecName: Full=FH2 domain-containing protein 1; AltName: Full=Inverted formin-1 {ECO:0000303|PubMed:18815276};	6.0649	5.6427	9.5138	3.2096	0.5363	5.1194	1.1825	0.7435	2.7774	2.1632	3.5484	5.93	K26412	--	-0.749516	0.159861	0.400409	insig	-0.350557	0.616933	0.891614	insig	-1.08697	0.0503963	0.471339	insig	-1.67811	0.0121633	0.122392	down	-2.37011	4.28393e-06	4.94678e-05	down	-1.33139	0.055241	0.199537	insig
Cna02861	NADH dehydrogenase [ubiquinone]	NDUF2_BOVIN RecName: Full=NADH dehydrogenase [ubiquinone] 1 alpha subcomplex assembly factor 2; AltName: Full=Mimitin {ECO:0000250|UniProtKB:Q8N183}; AltName: Full=Myc-induced mitochondrial protein {ECO:0000250|UniProtKB:Q8N183}; Short=MMTN {ECO:0000250|UniProtKB:Q8N183}; AltName: Full=NDUFA12-like protein; Flags: Precursor;	21.7776	18.7542	30.4146	24.3291	0.791	24.5529	6.5884	8.3738	20.4205	7.1467	17.7407	13.5236	K18160	--	-0.816306	0.0871507	0.280993	insig	0.304293	0.729486	0.92856	insig	-0.498199	0.544811	0.906931	insig	-0.393396	0.548668	0.851707	insig	-1.16178	0.027338	0.0820043	down	-0.707037	0.438882	0.668908	insig
Cna02863	transmembrane protein 252 [Clupea harengus]	TM252_PONAB RecName: Full=Transmembrane protein 252;	68.2459	59.233	85.4877	59.9729	0.1778	84.6097	32.796	4.1137	44.5233	32.786	37.1429	61.7273	--	--	-0.578585	0.192223	0.443635	insig	-0.0116827	0.992456	0.997913	insig	-0.57642	0.644972	0.934386	insig	-1.12561	0.140022	0.486203	insig	-1.64293	0.0120586	0.0435137	down	-1.11676	0.409055	0.644702	insig
Cna02906	acyl-CoA dehydrogenase family member 10-like [Clupea harengus]	ACD10_HUMAN RecName: Full=Acyl-CoA dehydrogenase family member 10; Short=ACAD-10; EC=1.3.99.-;	20.5277	25.5453	23.5363	16.9722	7.7656	20.3606	11.0875	5.9246	18.925	28.9452	10.883	16.0678	K11730	--	-0.218718	0.64004	0.827781	insig	0.0444997	0.938776	0.985007	insig	-0.174868	0.580985	0.918007	insig	-0.990851	0.0969733	0.400245	insig	-1.14746	0.00609181	0.0248745	down	-1.03096	0.0487269	0.184114	down
Cna02936	DNA-directed RNA polymerase II subunit RPB1 [Alosa sapidissima]	RPB1_HUMAN RecName: Full=DNA-directed RNA polymerase II subunit RPB1 {ECO:0000305}; Short=RNA polymerase II subunit B1; EC=2.7.7.6; AltName: Full=DNA-directed RNA polymerase II subunit A; AltName: Full=DNA-directed RNA polymerase III largest subunit; AltName: Full=RNA-directed RNA polymerase II subunit RPB1; EC=2.7.7.48;	4.5929	6.2188	5.7754	4.0254	2.5496	6.0127	3.6697	1.9831	3.199	3.2506	3.3545	2.9241	K03006	ko03020: RNA polymerase; ko03420: Nucleotide excision repair	-0.718401	0.0127643	0.0804816	insig	0.848995	0.0851015	0.501596	insig	0.130694	0.76145	0.96098	insig	-0.423669	0.256167	0.637924	insig	-1.09077	0.000253368	0.00175656	down	-1.2759	0.00646963	0.0459494	down
Cna02940	uncharacterized protein LOC105907132 isoform X2 [Clupea harengus]	--	4.5042	4.4188	3.3122	2.8973	1.174	2.4188	2.1571	0.799	0.4764	3.1255	1.1849	2.4448	--	--	-0.731445	0.180188	0.427845	insig	0.268621	0.677364	0.912434	insig	-0.488722	0.16864	0.697145	insig	-1.35576	0.115818	0.441341	insig	-2.03285	0.000953287	0.00537817	down	-1.6234	0.0187405	0.0979912	down
Cna02958	cytochrome b5 domain-containing protein 1 [Alosa sapidissima]	CB5D1_DANRE RecName: Full=Cytochrome b5 domain-containing protein 1;	19.506	13.4093	20.5352	16.785	0.2191	11.0366	3.7036	3.9514	3.277	20.2026	8.182	23.3404	--	--	0.0813571	0.880607	0.949859	insig	-1.05845	0.298501	0.736981	insig	-0.963046	0.310262	0.805169	insig	-2.55592	3.97006e-05	0.00249346	down	-2.42311	6.7075e-10	1.86597e-08	down	-1.49281	0.125412	0.331268	insig
Cna02996	insulin receptor substrate 2-B [Alosa sapidissima]	IRS2B_XENLA RecName: Full=Insulin receptor substrate 2-B; Short=IRS-2-B;	8.895	9.528	6.7609	4.6284	10.86	4.9599	2.1768	2.2397	1.1271	6.7638	0.6643	2.6135	K07187	ko04068: FoxO signaling pathway; ko04140: Autophagy - animal; ko04910: Insulin signaling pathway; ko04920: Adipocytokine signaling pathway	-1.21347	0.105208	0.314547	insig	2.05174	0.06437	0.457587	insig	0.830788	0.357316	0.830606	insig	-1.13851	0.17373	0.53546	insig	-2.29651	4.23481e-08	8.13553e-07	down	-3.17908	0.000859904	0.0101219	down
Cna03005	N-acetyltransferase 16, like isoform X1 [Alosa sapidissima]	NAT16_HUMAN RecName: Full=Probable N-acetyltransferase 16; EC=2.3.1.-;	19.0432	20.9069	27.0125	22.6443	4.0719	31.6644	8.4049	6.2106	19.5272	25.8317	11.7754	30.3844	K22888	--	0.146281	0.771225	0.900699	insig	-0.162484	0.804395	0.95105	insig	-0.00536102	0.990826	0.998696	insig	-1.36486	0.0315788	0.217094	down	-1.15597	0.0134223	0.0472521	down	-1.19991	0.0546755	0.198417	insig
Cna03012	transmembrane protein 248 isoform X2 [Clupea harengus]	TM219_HUMAN RecName: Full=Insulin-like growth factor-binding protein 3 receptor; Short=IGFBP-3R; AltName: Full=Transmembrane protein 219; Flags: Precursor;	19.4866	17.588	29.9355	17.2979	6.7797	14.6021	10.2101	9.1149	10.5902	10.6904	14.5251	8.5883	--	--	-0.931989	0.0156161	0.0929672	insig	0.577576	0.168619	0.628417	insig	-0.352563	0.358464	0.83104	insig	-0.428841	0.287777	0.668746	insig	-1.31769	0.000255125	0.00176486	down	-1.01097	0.00451731	0.0354699	down
Cna03039	uncharacterized protein sb:cb1058 [Clupea harengus]	--	186.02	201.654	322.24	141.991	11.36	194.308	66.6515	40.0651	13.1936	129.766	58.3485	197.171	--	--	-0.747197	0.193768	0.445537	insig	-0.220199	0.789049	0.946559	insig	-0.95439	0.171514	0.700743	insig	-2.04108	0.0049451	0.0684902	down	-2.73511	1.1976e-06	1.58974e-05	down	-1.81897	0.0308547	0.136558	down
Cna03066	transmembrane 4 L6 family member 5 [Alosa sapidissima]	T4S5_BOVIN RecName: Full=Transmembrane 4 L6 family member 5;	448.411	436.393	813.682	263.763	25.1367	579.353	214.181	151.088	55.8346	420.046	134.89	951.285	K24919	--	-0.0129177	0.985905	0.993852	insig	-0.885145	0.37026	0.776221	insig	-0.882749	0.265431	0.773987	insig	-2.2107	0.00609558	0.0785274	down	-2.16804	5.25421e-05	0.000450499	down	-1.32296	0.129181	0.33721	insig
Cna03089	uncharacterized protein zgc:194930 isoform X2 [Clupea harengus]	--	5.5983	4.3301	3.1752	4.0591	2.429	1.661	3.1146	2.3917	1.2224	5.1031	2.5037	1.7672	--	--	-0.402869	0.475509	0.71659	insig	0.413457	0.602881	0.886539	insig	-0.00249907	0.99694	0.999538	insig	-0.743841	0.314538	0.693196	insig	-1.10005	0.0407514	0.11138	down	-1.15303	0.131724	0.340764	insig
Cna03098	monocarboxylate transporter 13 [Clupea harengus]	MOT13_MOUSE RecName: Full=Monocarboxylate transporter 13; Short=MCT 13; AltName: Full=Solute carrier family 16 member 13;	17.823	15.8394	11.628	15.2358	4.5537	17.627	5.179	3.8004	8.5093	16.5554	7.5148	14.9944	K08189	--	-0.0930528	0.841806	0.932762	insig	0.144561	0.789713	0.946732	insig	0.0580537	0.847693	0.978079	insig	-1.50706	0.00767319	0.0905699	down	-1.53848	7.27636e-05	0.000596951	down	-1.64868	0.000122935	0.00222107	down
Cna03173	ribonuclease ZC3H12A isoform X2 [Alosa alosa]	ZC12A_MOUSE RecName: Full=Endoribonuclease ZC3H12A {ECO:0000305}; EC=3.1.-.- {ECO:0000269|PubMed:19322177}; AltName: Full=Monocyte chemotactic protein-induced protein 1 {ECO:0000303|PubMed:21115689}; Short=MCP-induced protein 1 {ECO:0000303|PubMed:16574901}; Short=MCPIP-1 {ECO:0000303|PubMed:16574901}; AltName: Full=Regnase-1 {ECO:0000303|PubMed:26000482}; Short=Reg1 {ECO:0000303|PubMed:23706741}…	0.9705	1.2258	1.5141	1.2305	0.2196	1.2931	0.56	0.4395	0.8625	1.2565	0.3519	0.535	K18668	--	-0.697872	0.232927	0.4946	insig	0.467881	0.49367	0.838717	insig	-0.215479	0.592868	0.921198	insig	-0.525691	0.437899	0.788167	insig	-1.16488	0.00490713	0.0207839	down	-0.994089	0.0367635	0.154242	insig
Cna03213	E3 ubiquitin-protein ligase znrf2-like [Clupea harengus]	ZNRF2_DANRE RecName: Full=E3 ubiquitin-protein ligase znrf2; EC=2.3.2.27; AltName: Full=RING-type E3 ubiquitin transferase znrf2; AltName: Full=Zinc/RING finger protein 2;	40.9729	41.2879	41.014	41.7045	20.6701	37.6687	15.8181	6.0911	14.3794	82.6192	5.807	36.9941	K10694	--	0.142089	0.859332	0.941287	insig	0.0810126	0.930564	0.984075	insig	0.21667	0.540975	0.904606	insig	-2.18177	0.0111464	0.115627	down	-1.96851	7.80547e-08	1.38895e-06	down	-2.2461	5.85506e-06	0.000178381	down
Cna03241	sodium-dependent neutral amino acid transporter B(0)AT1-like [Clupea harengus]	S6A19_RAT RecName: Full=Sodium-dependent neutral amino acid transporter B(0)AT1; AltName: Full=Solute carrier family 6 member 19; AltName: Full=System B(0) neutral amino acid transporter AT1;	272.193	233.517	289.522	189.303	0.922	255.711	11.7109	6.2105	2.4998	144.424	4.6767	188.918	K05334	--	-1.07087	0.268461	0.532487	insig	0.201839	0.888367	0.975081	insig	-0.853043	0.475368	0.878923	insig	-4.45074	1.59231e-05	0.00127317	down	-5.46012	1.08536e-26	2.53385e-24	down	-4.64561	0.000189969	0.0031146	down
Cna03242	FH1/FH2 domain-containing protein 3 isoform X3 [Clupea harengus]	FHOD3_MOUSE RecName: Full=FH1/FH2 domain-containing protein 3; AltName: Full=Formin homolog overexpressed in spleen 2; Short=mFHOS2;	1.3709	1.2492	1.9179	0.8534	0.0656	1.3686	0.1499	0.2677	0.3648	1.0154	0.8969	0.661	K23939	--	-0.749624	0.0539622	0.207826	insig	-0.160338	0.831994	0.961138	insig	-0.899471	0.206935	0.728142	insig	-1.9576	0.00151542	0.0317921	down	-2.66167	1.24097e-07	2.09361e-06	down	-1.79756	0.0302777	0.135156	down
Cna03249	ladderlectin-like isoform X2 [Alosa alosa]	LADD_ONCMY RecName: Full=Ladderlectin; Flags: Precursor;	7.945	14.4699	35.0748	19.502	0	17.374	0	0	0.3797	22.5888	0.2754	0	--	--	-1.27565	0.407494	0.663801	insig	0.567288	1	1	insig	-0.695492	0.602297	0.923851	insig	#N/A	#N/A	#N/A	insig	-7.41711	4.66572e-09	1.0952e-07	down	-6.79194	0.000687053	0.00859837	down
Cna03250	myb-related transcription factor, partner of profilin-like isoform X2 [Paramormyrops kingsleyae]	MYPOP_XENLA RecName: Full=Myb-related transcription factor, partner of profilin; AltName: Full=Myb-related protein p42POP;	2.5804	3.4812	8.5022	5.5351	0	4.1636	0	0	0.0617	8.6236	0.9841	0	K23221	--	-0.555698	0.682965	0.8526	insig	-0.105014	0.956597	0.9893	insig	-0.646292	0.610797	0.926071	insig	-7.42965	0.000312522	0.0108103	down	-7.93016	7.46048e-09	1.67611e-07	down	-7.31692	0.000281152	0.00425393	down
Cna03262	palmitoyltransferase ZDHHC3 isoform X2 [Alosa sapidissima]	ZDHC3_MOUSE RecName: Full=Palmitoyltransferase ZDHHC3 {ECO:0000305}; EC=2.3.1.225 {ECO:0000269|PubMed:15229235, ECO:0000269|PubMed:16129400, ECO:0000269|PubMed:19001095, ECO:0000269|PubMed:23793055, ECO:0000269|PubMed:26487721}; AltName: Full=Acyltransferase ZDHHC3 {ECO:0000305|PubMed:28167757}; EC=2.3.1.- {ECO:0000305|PubMed:28167757}; AltName: Full=GABA-A receptor-associated membrane protein 1 …	10.5578	7.0398	6.8388	8.4567	2.6503	8.0716	7.2267	3.1891	3.2599	4.7966	3.4115	4.698	K20029	--	-0.811713	0.0493788	0.196675	insig	0.822391	0.0656793	0.459837	insig	0.0144358	0.96256	0.993939	insig	-0.269272	0.628476	0.888347	insig	-1.02793	0.0167978	0.0564075	down	-1.09224	0.0138238	0.078989	down
Cna03270	lysosomal thioesterase PPT2 [Alosa alosa]	PPT2A_XENLA RecName: Full=Lysosomal thioesterase PPT2-A; Short=PPT-2-A; EC=3.1.2.-; Flags: Precursor;	6.0068	9.5047	15.8165	7.4541	1.5885	4.8437	2.8366	3.6037	3.3726	7.6207	4.0379	3.9153	K01074	ko00062: Fatty acid elongation; ko01100: Metabolic pathways; ko01212: Fatty acid metabolism; ko04142: Lysosome	-0.934257	0.0730475	0.251436	insig	0.0327976	0.946598	0.98716	insig	-0.896994	0.0648074	0.519273	insig	-0.917485	0.0732934	0.34598	insig	-1.80327	0.000114499	0.000886519	down	-0.950499	0.0182918	0.0961929	insig
Cna03319	fibrous sheath-interacting protein 2 isoform X2 [Clupea harengus]	--	1.4076	1.4847	1.0191	1.2168	0	0.5841	0.6668	0.3087	0.4471	2.8819	3.5102	1.0192	--	--	0.960436	0.0724731	0.250504	insig	-2.13179	0.0515223	0.42609	insig	-1.15623	0.249319	0.765312	insig	-2.6503	5.08805e-05	0.00299647	down	-1.64131	0.00104039	0.00577853	down	-0.528301	0.638279	0.812593	insig
Cna03341	STKc_SGK domain-containing protein isoform X1 [Alosa sapidissima]	SGK1_MOUSE RecName: Full=Serine/threonine-protein kinase Sgk1; EC=2.7.11.1; AltName: Full=Serum/glucocorticoid-regulated kinase 1;	11.6394	28.4736	29.632	14.1608	8.622	17.8009	9.696	9.9329	4.8598	3.9219	16.015	16.8897	K13302	ko04068: FoxO signaling pathway; ko04150: mTOR signaling pathway	-0.827869	0.20691	0.463134	insig	0.588722	0.418734	0.803704	insig	-0.23795	0.671108	0.940445	insig	-0.842776	0.213696	0.591318	insig	-1.63051	0.00136656	0.0072543	down	-1.43991	0.0124335	0.0730711	down
Cna03352	aquaporin-10b [Alosa alosa]	AQP3_MOUSE RecName: Full=Aquaporin-3; Short=AQP-3; AltName: Full=Aquaglyceroporin-3;	20.5422	16.9372	11.4906	21.3181	0	22.7517	2.1507	3.4591	2.6786	29.9693	1.2436	10.6345	K08771	ko03320: PPAR signaling pathway	-0.10837	0.904734	0.960123	insig	-0.0833742	0.957221	0.989611	insig	-0.180363	0.895157	0.985328	insig	-2.60493	0.00819062	0.0942879	down	-2.66111	1.90848e-08	3.93382e-07	down	-2.51093	0.0698609	0.231182	insig
Cna03375	transmembrane protein 106B [Alosa sapidissima]	T106B_DANRE RecName: Full=Transmembrane protein 106B;	19.9507	27.3583	24.9517	16.6279	11.7403	20.2454	6.3852	7.0313	5.9621	14.8319	2.4884	13.7422	K25048	--	-1.07863	0.112886	0.328088	insig	1.11531	0.180438	0.643631	insig	0.032686	0.944973	0.991431	insig	-1.00267	0.187181	0.556326	insig	-2.02589	1.03833e-08	2.2572e-07	down	-2.10832	0.0001108	0.0020309	down
Cna03386	protachykinin-1 [Alosa sapidissima]	TKN1_CARAU RecName: Full=Protachykinin; AltName: Full=Gamma-preprotachykinin; Short=Gamma-PPT; Contains: RecName: Full=Substance P; Short=SP; Contains: RecName: Full=Neuropeptide gamma; AltName: Full=Carassin; Contains: RecName: Full=Neurokinin A; Short=NKA; Contains: RecName: Full=C-terminal-flanking peptide; Flags: Precursor;	2.9006	1.6826	4.6812	1.8519	1.6525	2.1184	0	0.125	0.1703	0.3555	3.0886	0.2817	K05239	ko04080: Neuroactive ligand-receptor interaction	-1.35556	0.14342	0.375934	insig	1.33976	0.19627	0.661841	insig	-0.0300219	0.96438	0.993939	insig	#N/A	#N/A	#N/A	insig	-5.08293	5.43646e-09	1.25959e-07	down	-5.10284	4.29629e-07	1.88696e-05	down
Cna03417	lysosomal-associated transmembrane protein 4B-like [Alosa sapidissima]	LAP4B_MOUSE RecName: Full=Lysosomal-associated transmembrane protein 4B {ECO:0000250|UniProtKB:Q86VI4};	36.9056	39.4481	26.3147	20.822	0.4845	31.5583	10.3274	5.4411	5.2247	59.1471	4.2792	35.2089	K12387	ko04142: Lysosome	0.0742823	0.926036	0.969459	insig	-1.02594	0.382275	0.783747	insig	-0.939321	0.326437	0.815931	insig	-2.60396	0.00180983	0.0359067	down	-2.46494	2.77911e-12	1.17269e-10	down	-1.57097	0.105822	0.298868	insig
Cna03420	antizyme inhibitor 1b [Alosa sapidissima]	AZIN1_HUMAN RecName: Full=Antizyme inhibitor 1; Short=AZI; Short=AZI1; AltName: Full=Ornithine decarboxylase antizyme inhibitor;	94.0838	105.413	90.6984	70.4834	53.4826	92.393	50.2503	34.8358	43.5442	83.1482	43.8119	116.615	K01581	ko00330: Arginine and proline metabolism; ko00480: Glutathione metabolism; ko01100: Metabolic pathways	-0.118854	0.806962	0.917246	insig	0.321186	0.636844	0.898807	insig	0.204069	0.668088	0.939684	insig	-1.27582	0.0169385	0.149083	down	-1.33612	2.82092e-09	6.94017e-08	down	-1.5936	0.00180835	0.0177229	down
Cna03423	kelch-like protein 38 [Alosa sapidissima]	KLH38_DANRE RecName: Full=Kelch-like protein 38;	0.7574	1.081	1.336	1.0975	0	0.5598	0.2349	0.1088	0.4447	1.0057	0.1613	0.1401	K13959	--	-1.19865	0.186542	0.436615	insig	0.209489	0.879389	0.973793	insig	-0.952112	0.300963	0.798643	insig	#N/A	#N/A	#N/A	insig	-2.20379	0.0026507	0.0126094	down	#N/A	#N/A	#N/A	insig
Cna03476	55 kDa erythrocyte membrane protein [Alosa alosa]	EM55_TAKRU RecName: Full=55 kDa erythrocyte membrane protein; Short=p55; AltName: Full=Membrane protein, palmitoylated 1;	100.704	100.299	121.933	80.9641	6.4056	95.0531	48.2751	25.9752	32.5856	74.8394	20.6077	78.6996	K21880	--	-0.758442	0.193435	0.444918	insig	0.0020744	0.998005	0.999702	insig	-0.74438	0.240376	0.756855	insig	-1.08343	0.0819398	0.366605	insig	-1.78136	2.16056e-10	6.61033e-09	down	-1.08116	0.0989849	0.287005	insig
Cna03525	class I histocompatibility antigen, F10 alpha chain-like [Alosa alosa]	HA1F_CHICK RecName: Full=Class I histocompatibility antigen, F10 alpha chain; AltName: Full=B-F histocompatibility F10 antigen; AltName: Full=B-F-beta-IV; AltName: Full=B12; Flags: Precursor;	555.013	495.956	449.407	434.344	3.7494	532.425	225.269	90.3763	125.656	469.501	61.5038	384.441	K06751	ko04144: Endocytosis; ko04145: Phagosome; ko04218: Cellular senescence; ko04514: Cell adhesion molecules; ko05168: Herpes simplex virus 1 infection	-0.575415	0.413561	0.66769	insig	-0.0813352	0.946594	0.98716	insig	-0.643199	0.557723	0.91182	insig	-1.45712	0.0510028	0.285196	insig	-1.96789	2.58975e-09	6.40076e-08	down	-1.36916	0.213465	0.452496	insig
Cna03590	uncharacterized aarF domain-containing protein kinase 5 isoform X1 [Clupea harengus]	ADCK5_HUMAN RecName: Full=Uncharacterized aarF domain-containing protein kinase 5; EC=2.7.11.-;	25.1856	28.5986	29.5302	34.2433	8.3634	29.7747	14.8013	7.7865	14.9409	15.9822	12.2903	21.3388	K08869	--	-0.632109	0.109542	0.322751	insig	0.722321	0.12611	0.57506	insig	0.0985757	0.631963	0.932259	insig	-0.764866	0.113327	0.435963	insig	-1.33941	8.68372e-06	9.29756e-05	down	-1.4867	3.91683e-06	0.000125781	down
Cna03597	LOW QUALITY PROTEIN: neurabin-1 [Alosa alosa]	NEB1_HUMAN RecName: Full=Neurabin-1; AltName: Full=Neurabin-I; AltName: Full=Neural tissue-specific F-actin-binding protein I; AltName: Full=Protein phosphatase 1 regulatory subunit 9A;	13.13	10.3413	10.0762	11.9966	0.3794	14.6316	7.7804	4.1822	7.0183	11.8408	4.7083	12.2213	K17551	--	-0.0944587	0.84969	0.935546	insig	-0.211504	0.820836	0.957886	insig	-0.293096	0.732995	0.954303	insig	-0.971402	0.0764163	0.353527	insig	-1.0048	0.000333025	0.00221872	down	-0.757344	0.381059	0.619527	insig
Cna03599	pyruvate dehydrogenase kinase, isozyme 4 [Alosa sapidissima]	PDK2_MOUSE RecName: Full=[Pyruvate dehydrogenase (acetyl-transferring)] kinase isozyme 2, mitochondrial; EC=2.7.11.2 {ECO:0000269|PubMed:22360721}; AltName: Full=Pyruvate dehydrogenase kinase isoform 2; Short=PDH kinase 2; Flags: Precursor;	21.0826	21.7263	21.9894	18.0027	15.064	12.229	7.7459	7.9569	2.2288	18.0384	2.7799	6.7087	K00898	--	-1.13396	0.0865403	0.280013	insig	1.40379	0.11618	0.56018	insig	0.266233	0.66813	0.939684	insig	-0.878122	0.278562	0.661075	insig	-1.95921	0.000189911	0.0013706	down	-2.27333	0.00528281	0.0398609	down
Cna03655	protein phosphatase 1 regulatory subunit 36 isoform X4 [Alosa sapidissima]	PPR36_HUMAN RecName: Full=Protein phosphatase 1 regulatory subunit 36;	3.2017	3.1769	6.6317	5.7684	0.1244	2.769	0.6402	0.2541	3.2898	12.3786	1.5072	0.491	K17575	--	0.199398	0.848214	0.93499	insig	-0.820054	0.522339	0.853679	insig	-0.595878	0.486487	0.883904	insig	-2.12695	0.0924691	0.391975	insig	-1.85647	0.0350619	0.0992564	down	-1.29839	0.271282	0.517673	insig
Cna03680	succinate dehydrogenase [ubiquinone]	SDHA_DANRE RecName: Full=Succinate dehydrogenase [ubiquinone] flavoprotein subunit, mitochondrial; EC=1.3.5.1 {ECO:0000250|UniProtKB:P31040}; AltName: Full=Flavoprotein subunit of complex II; Short=Fp; Flags: Precursor;	116.523	124.033	124.303	110.301	38.829	124.827	60.9992	50.0109	64.4234	82.0032	51.7798	116.817	K00234	ko00020: Citrate cycle (TCA cycle); ko00190: Oxidative phosphorylation; ko01100: Metabolic pathways; ko01200: Carbon metabolism	-0.415161	0.352412	0.616523	insig	0.373915	0.492408	0.838024	insig	-0.0355744	0.874484	0.983072	insig	-0.85168	0.0888015	0.382955	insig	-1.21015	1.48812e-07	2.43984e-06	down	-1.22406	3.23271e-05	0.000748825	down
Cna03685	collagen alpha-1(XIV) chain [Clupea harengus]	COEA1_CHICK RecName: Full=Collagen alpha-1(XIV) chain; AltName: Full=Undulin; Flags: Precursor;	1.1224	0.553	0.3298	0.7492	0	0.404	0.0351	0.3472	0.0554	0.0116	1.6411	0.1782	K08133	--	-0.150751	0.900749	0.95846	insig	-0.712127	0.669715	0.909994	insig	-0.8434	0.4767	0.879516	insig	-1.9942	0.165899	0.525342	insig	-2.14477	0.0254203	0.0776749	down	-1.31389	0.387384	0.626022	insig
Cna03688	venom phosphodiesterase 1 [Clupea harengus]	ENPP1_HUMAN RecName: Full=Ectonucleotide pyrophosphatase/phosphodiesterase family member 1; Short=E-NPP 1 {ECO:0000303|PubMed:15072822}; AltName: Full=Membrane component chromosome 6 surface marker 1; AltName: Full=Phosphodiesterase I/nucleotide pyrophosphatase 1; AltName: Full=Plasma-cell membrane glycoprotein PC-1 {ECO:0000303|PubMed:2211644}; Includes: RecName: Full=Alkaline phosphodiesterase …	142.977	152.429	88.6592	80.2682	53.1492	119.019	40.5348	20.3717	7.8703	108.495	5.7093	66.6462	K01513	ko00230: Purine metabolism; ko00240: Pyrimidine metabolism; ko00500: Starch and sucrose metabolism; ko00740: Riboflavin metabolism; ko00760: Nicotinate and nicotinamide metabolism; ko00770: Pantothenate and CoA biosynthesis; ko01100: Metabolic pathways; ko01232: Nucleotide metabolism	-0.949327	0.267439	0.531362	insig	0.897903	0.365051	0.774225	insig	-0.0511683	0.913789	0.98815	insig	-1.76628	0.0648369	0.324091	insig	-2.65323	1.57458e-06	2.03238e-05	down	-2.65415	0.00020242	0.00326573	down
Cna03689	venom phosphodiesterase 1 [Clupea harengus]	ENPP3_HUMAN RecName: Full=Ectonucleotide pyrophosphatase/phosphodiesterase family member 3; Short=E-NPP 3; Short=NPP3 {ECO:0000303|PubMed:29717535}; AltName: Full=Phosphodiesterase I beta {ECO:0000303|PubMed:9344668}; Short=PD-Ibeta {ECO:0000303|PubMed:9344668}; AltName: Full=Phosphodiesterase I/nucleotide pyrophosphatase 3; AltName: CD_antigen=CD203c {ECO:0000303|PubMed:11342463, ECO:0000303|Pub…	147.946	145.52	167.389	141.217	46.2129	138.171	58.4423	31.7348	29.1174	164.235	16.4186	110.71	K01513	ko00230: Purine metabolism; ko00240: Pyrimidine metabolism; ko00500: Starch and sucrose metabolism; ko00740: Riboflavin metabolism; ko00760: Nicotinate and nicotinamide metabolism; ko00770: Pantothenate and CoA biosynthesis; ko01100: Metabolic pathways; ko01232: Nucleotide metabolism	-0.533362	0.47199	0.714051	insig	0.398859	0.638223	0.89893	insig	-0.129124	0.524711	0.89864	insig	-1.65876	0.0330194	0.222221	down	-2.13036	5.85024e-11	1.96946e-09	down	-2.04889	8.53571e-08	4.74966e-06	down
Cna03719	glycogen synthase kinase 3 alpha a [Clupea harengus]	GSK3A_RAT RecName: Full=Glycogen synthase kinase-3 alpha; Short=GSK-3 alpha; EC=2.7.11.26; AltName: Full=Factor A; Short=FA; AltName: Full=Serine/threonine-protein kinase GSK3A; EC=2.7.11.1;	6.0594	6.6024	6.5907	6.5392	2.0954	4.522	3.5499	2.4654	2.6684	5.1057	2.1508	2.4289	K08822	--	-0.89929	0.0610277	0.22462	insig	0.748889	0.191607	0.656371	insig	-0.161595	0.557882	0.911902	insig	-0.46403	0.439306	0.789155	insig	-1.31129	8.93751e-05	0.000716268	down	-1.20493	0.00132814	0.0141568	down
Cna03737	cytosolic non-specific dipeptidase-like [Alosa sapidissima]	CNDP2_MOUSE RecName: Full=Cytosolic non-specific dipeptidase; EC=3.4.13.18 {ECO:0000269|PubMed:15749831, ECO:0000269|PubMed:31587987}; AltName: Full=CNDP dipeptidase 2; AltName: Full=Glutamate carboxypeptidase-like protein 1; AltName: Full=Threonyl dipeptidase {ECO:0000303|PubMed:31587987};	728.532	629.6	707.396	624.318	12.5429	717.765	159.146	91.292	438.379	530.337	119.324	523.703	K08660	ko00330: Arginine and proline metabolism; ko00340: Histidine metabolism; ko00410: beta-Alanine metabolism; ko01100: Metabolic pathways	-0.68047	0.268142	0.53202	insig	0.0555548	0.958007	0.989611	insig	-0.611229	0.516165	0.896319	insig	-1.17056	0.123959	0.456395	insig	-1.78216	0.000688034	0.00410375	down	-1.22053	0.238158	0.479858	insig
Cna03746	type-4 ice-structuring protein LS-12-like [Alosa sapidissima]	AFP4_PAROL RecName: Full=Type-4 ice-structuring protein; AltName: Full=Antifreeze protein type IV; Flags: Precursor;	69095.5	66274.3	87139.5	51714.6	12769.5	61835.3	9712.11	8473.93	8100.94	27910	15736.4	58354.5	K08758	ko03320: PPAR signaling pathway	-0.977365	0.092663	0.292438	insig	0.421973	0.538441	0.8582	insig	-0.545549	0.0875512	0.573448	insig	-2.30717	0.000174216	0.00697839	down	-3.22753	5.29693e-30	1.60236e-27	down	-2.72694	2.83566e-14	7.84624e-12	down
Cna03751	solute carrier family 52, riboflavin transporter, member 2 isoform X2 [Clupea harengus]	S52A2_HUMAN RecName: Full=Solute carrier family 52, riboflavin transporter, member 2; AltName: Full=Porcine endogenous retrovirus A receptor 1 {ECO:0000303|PubMed:12740431}; Short=PERV-A receptor 1 {ECO:0000303|PubMed:12740431}; AltName: Full=Protein GPR172A; AltName: Full=Riboflavin transporter 3; Short=hRFT3;	8.006	6.0358	5.0307	5.4378	3.2731	7.5265	1.4485	2.1078	2.0076	5.3661	0.3552	4.6287	K22117	--	-0.730875	0.387066	0.647699	insig	1.02584	0.288814	0.7309	insig	0.289423	0.506196	0.892775	insig	-1.21278	0.198806	0.572066	insig	-1.88742	1.81171e-05	0.000178495	down	-2.22809	4.61037e-05	0.000987538	down
Cna03774	hypothetical protein MATL_G00136450 [Megalops atlanticus]	--	8.8555	5.5041	9.5475	6.135	4.2977	9.6436	1.442	0.4451	1.7549	5.6981	0.943	3.3791	--	--	-1.13496	0.0992596	0.304824	insig	1.43494	0.0761807	0.482836	insig	0.295664	0.557398	0.91164	insig	-1.86467	0.0345551	0.227908	down	-2.92808	5.31857e-08	9.89024e-07	down	-3.285	4.77542e-07	2.05231e-05	down
Cna03831	transcriptional repressor p66-beta isoform X1 [Alosa sapidissima]	P66B_HUMAN RecName: Full=Transcriptional repressor p66-beta; AltName: Full=GATA zinc finger domain-containing protein 2B; AltName: Full=p66/p68;	2.176	1.4586	0.9403	1.3242	0.2143	1.1124	0.7874	0.6125	0.954	0.6845	0.519	0.8172	K23194	ko03082: ATP-dependent chromatin remodeling	-1.05386	0.0647109	0.233033	insig	0.492057	0.419555	0.803974	insig	-0.544856	0.264519	0.773019	insig	-0.11074	0.872353	0.968406	insig	-1.10976	0.0335967	0.0959255	down	-0.614571	0.2114	0.450609	insig
Cna03851	protein NDRG1-like [Mastacembelus armatus]	NDRG1_MACFA RecName: Full=Protein NDRG1; AltName: Full=N-myc downstream-regulated gene 1 protein;	344.407	461.549	447.16	308.506	223.511	414.976	112.529	68.6602	46.2168	646.817	133.003	344.819	K18266	--	-0.047551	0.936792	0.973882	insig	0.245778	0.746177	0.933371	insig	0.198716	0.674675	0.941125	insig	-2.63886	7.91198e-05	0.00408978	down	-2.62885	6.73799e-12	2.63604e-10	down	-2.87788	7.2263e-07	2.9369e-05	down
Cna03931	free fatty acid receptor 2-like [Clupea harengus]	FFAR3_MOUSE RecName: Full=Free fatty acid receptor 3; AltName: Full=G-protein coupled receptor 41;	2.0221	1.3034	1.6384	0.5608	0	1.1538	0.6402	0.1694	0.0866	0.9036	0.2512	0.491	K04326	--	-1.46458	0.0628899	0.228875	insig	#N/A	#N/A	#N/A	insig	-1.38972	0.0792537	0.554495	insig	#N/A	#N/A	#N/A	insig	-2.68807	0.00375113	0.0166805	down	#N/A	#N/A	#N/A	insig
Cna03936	lipase, hormone-sensitive a isoform X1 [Clupea harengus]	LIPS_PIG RecName: Full=Hormone-sensitive lipase; Short=HSL; EC=3.1.1.79 {ECO:0000250|UniProtKB:P15304}; AltName: Full=Monoacylglycerol lipase LIPE; EC=3.1.1.23 {ECO:0000250|UniProtKB:P54310}; AltName: Full=Retinyl ester hydrolase {ECO:0000250|UniProtKB:P54310}; Short=REH;	14.6005	16.8683	17.8305	13.5173	4.5134	16.2946	8.452	5.9751	11.1485	15.3704	8.3869	10.8962	K07188	ko04371: Apelin signaling pathway; ko04910: Insulin signaling pathway	-0.413111	0.274056	0.538505	insig	0.239685	0.609535	0.889882	insig	-0.169449	0.524265	0.89864	insig	-0.762261	0.0992245	0.4055	insig	-1.11898	0.000231197	0.00163129	down	-1.00058	0.00560108	0.0417015	down
Cna03943	hypothetical protein AALO_G00253560 [Alosa alosa]	APOEB_DANRE RecName: Full=Apolipoprotein Eb; Short=Apo-Eb; Flags: Precursor;	2352.11	3713.46	5707.81	2707.27	92.6362	4476.94	852.769	483.114	1310.5	3319.49	2240.71	5055.07	K04524	--	-0.0296997	0.95589	0.98106	insig	-0.657944	0.488443	0.835445	insig	-0.674462	0.475343	0.878923	insig	-2.38276	1.62662e-05	0.00128959	down	-2.35341	3.83824e-07	5.70504e-06	down	-1.72494	0.0634993	0.217874	insig
Cna03962	sorting nexin-27a [Alosa alosa]	SNX27_MOUSE RecName: Full=Sorting nexin-27;	10.2522	12.5254	9.6662	8.6852	3.3039	6.892	6.88	4.4971	2.9688	5.3973	0.5558	4.6168	K17936	--	-1.4691	0.0532158	0.206471	insig	1.1319	0.195152	0.659116	insig	-0.356299	0.255382	0.769464	insig	0.0761482	0.93267	0.985578	insig	-1.33521	0.00214431	0.0105462	down	-1.04187	0.0386026	0.158902	down
Cna03998	phosphatidylinositol 4-kinase beta-like isoform X1 [Clupea harengus]	PI4KB_DANRE RecName: Full=Phosphatidylinositol 4-kinase beta; Short=PI4K-beta; Short=PI4Kbeta; Short=PtdIns 4-kinase beta; EC=2.7.1.67 {ECO:0000250|UniProtKB:Q9UBF8};	5.5156	7.3055	4.399	3.0923	2.1662	3.3763	2.6996	3.1088	1.1138	1.8121	0.4753	3.5922	K19801	ko00562: Inositol phosphate metabolism; ko01100: Metabolic pathways; ko04070: Phosphatidylinositol signaling system	-1.37563	0.0611147	0.224822	insig	1.0063	0.254976	0.708345	insig	-0.378299	0.450197	0.870024	insig	-0.0885501	0.920021	0.981737	insig	-1.41062	0.00696988	0.0277579	down	-1.08735	0.11583	0.314728	insig
Cna04035	thyroid hormone receptor beta isoform X2 [Clupea harengus]	THB_DANRE RecName: Full=Thyroid hormone receptor beta; Short=TR-beta; Short=TRb; AltName: Full=Nuclear receptor subfamily 1 group A member 2; AltName: Full=Thyroid hormone receptor beta-1; Short=TRbeta1;	29.7067	28.0307	24.5782	25.9181	14.513	29.0772	11.4144	10.8776	6.3986	23.8113	1.674	23.6979	K08362	ko04080: Neuroactive ligand-receptor interaction	-0.590487	0.477417	0.71816	insig	0.882815	0.360847	0.771699	insig	0.292786	0.438829	0.863887	insig	-1.11283	0.208709	0.584831	insig	-1.64425	1.09645e-05	0.000114152	down	-1.98629	0.000161075	0.0027433	down
Cna04047	insulin-like growth factor 2 mRNA-binding protein 3 isoform X1 [Alosa sapidissima]	IF2B3_DANRE RecName: Full=Insulin-like growth factor 2 mRNA-binding protein 3; Short=IGF2 mRNA-binding protein 3; Short=IMP-3; AltName: Full=Decapentaplegic and Vg-related 1 RNA-binding protein; AltName: Full=IGF-II mRNA-binding protein 3; AltName: Full=VICKZ family member 3; AltName: Full=Vg1 RNA-binding protein; Short=Vg1-RBP;	1.9086	2.7847	3.0205	1.5839	0.9995	2.1542	0.4897	0.1744	0.9984	0.8559	4.811	0.2359	K13197	--	-0.420814	0.645704	0.832142	insig	0.260478	0.800153	0.949649	insig	-0.185532	0.691516	0.94546	insig	-2.04149	0.0611371	0.313691	insig	-2.4211	0.000123036	0.000941518	down	-2.3113	0.00163104	0.0165222	down
Cna04049	oxidoreductase NAD-binding domain-containing protein 1 [Alosa sapidissima]	OXND1_DANRE RecName: Full=Oxidoreductase NAD-binding domain-containing protein 1; EC=1.-.-.-;	9.5872	11.0685	17.5467	11.9317	3.6235	15.7543	4.2854	2.6361	5.476	22.2864	4.2877	10.6813	--	--	0.0639795	0.921284	0.966917	insig	-0.04568	0.949654	0.987923	insig	0.0244125	0.952703	0.992525	insig	-1.93793	0.00417277	0.0618743	down	-1.81206	7.13748e-06	7.82536e-05	down	-1.88524	3.83758e-06	0.000123629	down
Cna04097	cyclic AMP-dependent transcription factor ATF-6 beta isoform X4 [Alosa sapidissima]	--	12.0806	11.9794	8.0315	5.8909	2.2876	13.5737	4.7077	1.2455	4.456	10.9622	1.8471	4.8138	K09049	ko04141: Protein processing in endoplasmic reticulum; ko04261: Adrenergic signaling in cardiomyocytes	-0.741989	0.320659	0.585955	insig	0.49917	0.574925	0.874409	insig	-0.233128	0.66728	0.939351	insig	#N/A	#N/A	#N/A	insig	-1.83088	0.00437069	0.0188846	down	-1.6505	0.0275571	0.126878	down
Cna04104	transmembrane protein 41B [Clupea harengus]	TM41B_DANRE RecName: Full=Transmembrane protein 41B {ECO:0000305}; AltName: Full=Protein stasimon {ECO:0000303|PubMed:23063131};	25.1426	30.9715	31.7907	21.2867	28.346	27.0712	14.0096	9.4883	13.5181	20.2	10.6469	19.5529	--	--	-0.690095	0.102586	0.309842	insig	1.35923	0.0783963	0.48692	insig	0.666247	0.333012	0.820134	insig	-0.78389	0.104351	0.418231	insig	-1.41731	1.43064e-07	2.36182e-06	down	-2.13956	0.00243525	0.0222982	down
Cna04105	importin-7 isoform X2 [Clupea harengus]	IPO7_MOUSE RecName: Full=Importin-7; Short=Imp7; AltName: Full=Ran-binding protein 7; Short=RanBP7;	75.1834	69.3155	46.1882	40.4248	50.2194	45.3875	45.313	28.7008	27.6901	35.5588	27.5288	27.5938	K20223	ko03013: Nucleocytoplasmic transport	-0.979696	0.00341356	0.03114	insig	1.36375	0.058412	0.442952	insig	0.380795	0.582964	0.918285	insig	-0.138955	0.723903	0.925415	insig	-1.06681	0.000884617	0.00506122	down	-1.50308	0.0342463	0.147148	down
Cna04143	glutamic-oxaloacetic transaminase 2b, mitochondrial [Alosa sapidissima]	AATM_DANRE RecName: Full=Aspartate aminotransferase, mitochondrial {ECO:0000250|UniProtKB:P00505}; Short=mAspAT; EC=2.6.1.1 {ECO:0000250|UniProtKB:P00505}; EC=2.6.1.7 {ECO:0000250|UniProtKB:P00505}; AltName: Full=Glutamate oxaloacetate transaminase 2a {ECO:0000250|UniProtKB:P00505}; AltName: Full=Glutamic-oxaloacetic transaminase 2a, mitochondrial {ECO:0000312|ZFIN:ZDB-GENE-040426-2703}; AltName:…	283.943	276.353	247.991	196.962	407.969	155.308	118.813	95.2983	112.189	338.05	122.113	182.198	K14455	ko00220: Arginine biosynthesis; ko00250: Alanine, aspartate and glutamate metabolism; ko00270: Cysteine and methionine metabolism; ko00330: Arginine and proline metabolism; ko00350: Tyrosine metabolism; ko00360: Phenylalanine metabolism; ko00400: Phenylalanine, tyrosine and tryptophan biosynthesis; ko01100: Metabolic pathways; ko01200: Carbon metabolism; ko01210: 2-Oxocarboxylic acid metabolism; …	-0.232711	0.618096	0.815053	insig	1.28622	0.18321	0.647167	insig	1.04765	1	1	insig	-1.28333	0.0127998	0.125992	down	-1.45939	3.18371e-11	1.11549e-09	down	-2.56428	1	1	insig
Cna04151	probable E3 ubiquitin-protein ligase MID2 [Clupea harengus]	TRI25_HUMAN RecName: Full=E3 ubiquitin/ISG15 ligase TRIM25; EC=6.3.2.n3 {ECO:0000269|PubMed:16352599}; AltName: Full=Estrogen-responsive finger protein {ECO:0000303|PubMed:8248217}; AltName: Full=RING finger protein 147; AltName: Full=RING-type E3 ubiquitin transferase; EC=2.3.2.27 {ECO:0000269|PubMed:17392790}; AltName: Full=RING-type E3 ubiquitin transferase TRIM25 {ECO:0000305}; AltName: Full=…	1.4608	1.4123	2.0945	0.1792	0.0348	2.4091	0.1023	0	0.0484	0.0505	2.5992	0	K12006	--	-0.977095	0.49912	0.733904	insig	0.148645	0.937571	0.985007	insig	-0.802364	0.48358	0.882711	insig	#N/A	#N/A	#N/A	insig	-5.26809	8.00878e-07	1.10761e-05	down	#N/A	#N/A	#N/A	insig
Cna04156	GTPase IMAP family member 1-like [Clupea harengus]	GIMA8_MOUSE RecName: Full=GTPase IMAP family member 8; Short=mGIMAP8; AltName: Full=Immune-associated nucleotide-binding protein 9; Short=IAN-9; AltName: Full=Immunity-associated protein 8;	5.4297	2.4438	1.3003	0.8902	0	0.0855	0.813	0	0.0962	0	1.3956	0	--	--	-2.80015	0.0556971	0.211793	insig	#N/A	#N/A	#N/A	insig	-3.18491	0.0039807	0.127453	down	#N/A	#N/A	#N/A	insig	-3.61709	0.00123197	0.00665167	down	#N/A	#N/A	#N/A	insig
Cna04166	protein NLRC3-like, partial [Clupea harengus]	NLRC3_MOUSE RecName: Full=Protein NLRC3;	3.4862	3.1723	2.957	0.7521	0.3462	1.6314	0.3498	0.6773	0.8429	1.8536	0.0437	2.2764	K22614	--	-1.03564	0.288987	0.555071	insig	-0.422778	0.715833	0.923629	insig	-1.45117	0.00161854	0.0736106	down	-1.49544	0.190512	0.560298	insig	-2.47485	6.53726e-07	9.28005e-06	down	-1.06855	0.121931	0.326167	insig
Cna04167	protein NLRC3-like, partial [Clupea harengus]	NLRC3_MOUSE RecName: Full=Protein NLRC3;	6.1511	4.4212	3.5413	4.7716	1.0909	3.0664	2.1746	1.0373	2.287	7.0739	0.181	6.3479	K22614	--	0.101927	0.917011	0.965253	insig	-0.458674	0.674413	0.912007	insig	-0.347085	0.307051	0.801828	insig	-1.72146	0.0866614	0.377299	insig	-1.54703	8.91844e-05	0.000715006	down	-1.25042	0.00172368	0.0172019	down
Cna04168	protein NLRC3-like, partial [Clupea harengus]	NLRC3_MOUSE RecName: Full=Protein NLRC3;	2.053	2.1138	1.8271	1.293	0.1969	1.6795	0.3763	0.268	1.2876	3.0023	0.477	3.8328	K22614	--	0.444607	0.554601	0.773269	insig	-1.19301	0.189437	0.655122	insig	-0.709221	0.115542	0.622675	insig	-2.33286	0.0136665	0.131778	down	-1.81499	0.0043208	0.0186913	down	-1.13577	0.154815	0.375223	insig
Cna04184	protein NLRC3-like, partial [Clupea harengus]	NLRC3_MOUSE RecName: Full=Protein NLRC3;	6.54	3.5318	3.3009	3.5296	0.5222	3.2273	1.3432	1.0957	2.7849	10.0465	0.7466	7.8974	K22614	--	0.628033	0.455168	0.701999	insig	-1.32553	0.162306	0.622139	insig	-0.67532	0.161278	0.688564	insig	-2.21703	0.012796	0.125992	down	-1.51897	0.00277659	0.0131038	down	-0.889353	0.118164	0.318708	insig
Cna04185	uncharacterized protein LOC124057418 [Scatophagus argus]	--	0.3946	1.3036	0.2741	0.6411	0.0243	0.8556	0.0714	0.0165	0	0	1.7649	0	--	--	-0.208282	1	1	insig	-0.124006	0.951212	0.988123	insig	-0.314248	0.745654	0.957321	insig	#N/A	#N/A	#N/A	insig	-4.69661	2.59181e-05	0.00024577	down	-4.43266	0.000781952	0.00946922	down
Cna04188	glycerophosphocholine cholinephosphodiesterase ENPP6-like [Clupea harengus]	ENPP6_DANRE RecName: Full=Glycerophosphocholine cholinephosphodiesterase ENPP6 {ECO:0000250|UniProtKB:Q6UWR7}; Short=GPC-Cpde; EC=3.1.4.- {ECO:0000250|UniProtKB:Q8BGN3}; EC=3.1.4.38 {ECO:0000250|UniProtKB:Q8BGN3}; AltName: Full=Choline-specific glycerophosphodiester phosphodiesterase {ECO:0000250|UniProtKB:Q8BGN3}; AltName: Full=Ectonucleotide pyrophosphatase/phosphodiesterase family member 6; Sh…	2.0718	2.1462	3.4259	0.9381	0.4372	1.1258	0.0535	0	0.0507	0.5819	0.1471	1.5811	K08743	ko00565: Ether lipid metabolism; ko01100: Metabolic pathways	-1.54138	0.0717791	0.249216	insig	0.368412	0.708745	0.921356	insig	-1.19758	0.00978401	0.219247	down	#N/A	#N/A	#N/A	insig	-6.40006	7.18449e-08	1.29129e-06	down	-5.27626	2.01004e-05	0.000503733	down
Cna04189	glycerophosphocholine cholinephosphodiesterase ENPP6 [Clupea harengus]	ENPP6_DANRE RecName: Full=Glycerophosphocholine cholinephosphodiesterase ENPP6 {ECO:0000250|UniProtKB:Q6UWR7}; Short=GPC-Cpde; EC=3.1.4.- {ECO:0000250|UniProtKB:Q8BGN3}; EC=3.1.4.38 {ECO:0000250|UniProtKB:Q8BGN3}; AltName: Full=Choline-specific glycerophosphodiester phosphodiesterase {ECO:0000250|UniProtKB:Q8BGN3}; AltName: Full=Ectonucleotide pyrophosphatase/phosphodiesterase family member 6; Sh…	87.8532	73.0174	86.9804	55.3746	10.1527	57.5268	7.6219	5.3972	12.0038	70.4871	4.222	67.05	K08743	ko00565: Ether lipid metabolism; ko01100: Metabolic pathways	-0.657997	0.439614	0.689346	insig	-0.145718	0.881746	0.973839	insig	-0.79111	0.019922	0.321182	insig	-2.89313	0.00112842	0.0259788	down	-3.48231	1.6405e-23	2.7964e-21	down	-2.73929	3.36947e-09	2.98663e-07	down
Cna04190	glycerophosphocholine cholinephosphodiesterase ENPP6 [Clupea harengus]	ENPP6_DANRE RecName: Full=Glycerophosphocholine cholinephosphodiesterase ENPP6 {ECO:0000250|UniProtKB:Q6UWR7}; Short=GPC-Cpde; EC=3.1.4.- {ECO:0000250|UniProtKB:Q8BGN3}; EC=3.1.4.38 {ECO:0000250|UniProtKB:Q8BGN3}; AltName: Full=Choline-specific glycerophosphodiester phosphodiesterase {ECO:0000250|UniProtKB:Q8BGN3}; AltName: Full=Ectonucleotide pyrophosphatase/phosphodiesterase family member 6; Sh…	45.5374	46.9365	33.8087	21.7459	5.6297	35.1625	4.1376	4.0331	3.0919	31.194	0.5981	25.7197	K08743	ko00565: Ether lipid metabolism; ko01100: Metabolic pathways	-0.982435	0.319226	0.584849	insig	0.22182	0.845291	0.963851	insig	-0.744151	0.0793246	0.554495	insig	-2.69329	0.0131847	0.128757	down	-3.62256	5.23123e-19	5.50767e-17	down	-2.91786	1.18084e-07	6.27676e-06	down
Cna04194	long-chain-fatty-acid--CoA ligase 1-like [Alosa alosa]	ACSL1_CAVPO RecName: Full=Long-chain-fatty-acid--CoA ligase 1 {ECO:0000250|UniProtKB:P33121}; EC=6.2.1.3 {ECO:0000250|UniProtKB:P33121}; AltName: Full=Arachidonate--CoA ligase; EC=6.2.1.15 {ECO:0000250|UniProtKB:P18163}; AltName: Full=Long-chain acyl-CoA synthetase 1; Short=LACS 1; AltName: Full=Palmitoyl-CoA ligase; AltName: Full=Phytanate--CoA ligase; EC=6.2.1.24 {ECO:0000250|UniProtKB:P18163};	43.3809	39.155	41.3845	51.3212	4.6224	61.8542	8.7525	8.0583	22.5884	20.0869	11.6978	28.7791	K01897	ko00061: Fatty acid biosynthesis; ko00071: Fatty acid degradation; ko01100: Metabolic pathways; ko01212: Fatty acid metabolism; ko03320: PPAR signaling pathway; ko04146: Peroxisome; ko04216: Ferroptosis; ko04920: Adipocytokine signaling pathway	-0.902462	0.053575	0.207094	insig	0.913962	0.214379	0.677987	insig	0.0232635	0.968956	0.993939	insig	-0.980849	0.113381	0.43609	insig	-1.82122	4.08657e-05	0.000361645	down	-1.89343	0.00901207	0.0582698	down
Cna04251	cadherin-related family member 2-like isoform X5 [Clupea harengus]	CDHR2_HUMAN RecName: Full=Cadherin-related family member 2 {ECO:0000305}; AltName: Full=Protocadherin LKC {ECO:0000303|PubMed:12117771}; Short=PC-LKC {ECO:0000303|PubMed:12117771}; AltName: Full=Protocadherin-24 {ECO:0000303|PubMed:24725409}; Flags: Precursor;	648.165	634.311	569.223	862.333	4.5335	941.062	349.501	172.583	280.516	789.261	150.222	510.995	K16502	--	-0.231359	0.705611	0.866104	insig	0.157805	0.897058	0.976942	insig	-0.0610872	0.957995	0.993902	insig	-1.22719	0.0597481	0.310138	insig	-1.39539	1.19038e-07	2.01792e-06	down	-1.3791	0.230121	0.470849	insig
Cna04266	NEDD4-binding protein 3-A isoform X2 [Clupea harengus]	N4B3A_XENLA RecName: Full=NEDD4-binding protein 3-A {ECO:0000305};	3.3392	5.4446	3.2494	2.3411	1.1077	2.2476	1.1366	1.2801	1.0177	3.0348	0.4219	0.3848	K26473	--	-1.5648	0.0598197	0.221422	insig	0.987688	0.291823	0.733429	insig	-0.595722	0.152481	0.676111	insig	-0.415599	0.657706	0.899839	insig	-1.92898	8.8408e-06	9.43751e-05	down	-1.38744	0.00436976	0.0346817	down
Cna04269	L-asparaginase-like isoform X1 [Alosa sapidissima]	ASPG_DIRIM RecName: Full=L-asparaginase; EC=3.5.1.1; AltName: Full=DiAsp; AltName: Full=L-asparagine amidohydrolase;	21.2243	11.5816	18.3883	12.5373	7.3029	4.5505	1.0473	4.8489	5.7826	4.2246	1.3184	10.776	--	--	-1.47326	0.0550234	0.210179	insig	1.1009	0.260664	0.710851	insig	-0.373807	0.581757	0.918227	insig	-0.795904	0.41844	0.773771	insig	-2.21228	0.000717703	0.00425014	down	-1.89029	0.0378859	0.15704	down
Cna04315	muscarinic acetylcholine receptor M1 [Clupea harengus]	ACM1_PIG RecName: Full=Muscarinic acetylcholine receptor M1;	1.239	2.1862	5.2778	2.4153	0	2.2623	0.4708	0.0934	0.0637	0.7308	2.1242	2.1963	K04129	ko04020: Calcium signaling pathway; ko04080: Neuroactive ligand-receptor interaction; ko04810: Regulation of actin cytoskeleton	-0.705488	0.332465	0.598317	insig	-0.251796	0.839564	0.962183	insig	-0.944034	0.462424	0.87403	insig	-3.39525	0.000344458	0.0115257	down	-4.05367	1.6855e-06	2.15868e-05	down	-3.15684	0.0281885	0.128441	down
Cna04382	multidrug resistance-associated protein 5 isoform X1 [Alosa sapidissima]	MRP5_HUMAN RecName: Full=ATP-binding cassette sub-family C member 5; EC=7.6.2.- {ECO:0000269|PubMed:12637526, ECO:0000269|PubMed:12695538, ECO:0000269|PubMed:15899835, ECO:0000269|PubMed:17229149, ECO:0000269|PubMed:25964343, ECO:0000269|PubMed:26515061}; EC=7.6.2.2 {ECO:0000269|PubMed:10840050, ECO:0000269|PubMed:12435799, ECO:0000269|PubMed:12695538, ECO:0000269|PubMed:15899835}; AltName: Full=…	3.7496	3.3075	3.9702	1.0228	7.5352	1.6502	0.9244	0.7208	0.1995	1.1214	0.3118	3.3373	K05668	ko02010: ABC transporters	-1.02567	0.200267	0.454501	insig	2.32966	1	1	insig	1.30024	1	1	insig	-1.74693	0.0718317	0.341684	insig	-2.71838	1.05844e-06	1.42349e-05	down	-4.06862	1	1	insig
Cna04431	TSC22 domain family protein 3 isoform X1 [Alosa sapidissima]	--	26.0936	42.2498	47.1614	15.0966	11.2606	23.3911	8.7026	8.6907	10.6601	42.6489	12.1855	19.3901	--	--	-0.543903	0.347998	0.612595	insig	-0.0941933	0.895722	0.976796	insig	-0.643607	0.219556	0.736725	insig	-1.69924	0.00781319	0.0915605	down	-2.18848	5.1481e-08	9.63162e-07	down	-1.59543	0.0033056	0.0280663	down
Cna04437	integral membrane protein GPR137 [Alosa alosa]	G137A_BOVIN RecName: Full=Integral membrane protein GPR137;	37.6724	47.1107	52.7094	42.673	11.9817	40.166	21.0747	10.0616	31.8716	59.9811	23.6122	49.7316	K22989	--	0.0676552	0.888171	0.952992	insig	-0.280005	0.61193	0.890014	insig	-0.206871	0.418211	0.855731	insig	-1.45834	0.0136311	0.131518	down	-1.32808	0.00151046	0.00789941	down	-1.17401	0.0122458	0.0722833	down
Cna04469	uncharacterized protein LOC121694010 isoform X2 [Alosa sapidissima]	--	9.2454	7.8506	15.1127	2.7521	0.0594	1.3211	0.1745	0	2.3956	0.2586	21.2137	1.4056	--	--	-0.540268	1	1	insig	-2.44393	0.0873645	0.505221	insig	-2.92812	0.000113801	0.0119229	down	-3.37172	0.0335777	0.224886	down	-3.87425	0.000240237	0.00168054	down	-0.950667	0.557346	0.758665	insig
Cna04505	palmitoyltransferase ZDHHC9 isoform X1 [Alosa sapidissima]	ZDHC9_DANRE RecName: Full=Palmitoyltransferase ZDHHC9 {ECO:0000305}; EC=2.3.1.225 {ECO:0000250|UniProtKB:Q9Y397}; AltName: Full=DHHC domain-containing protein 9 {ECO:0000303|PubMed:26056731}; AltName: Full=Zinc finger DHHC domain-containing protein 9 {ECO:0000303|PubMed:27235108}; Short=DHHC-9;	9.804	10.6273	8.9082	8.6066	0.3336	8.4616	2.1249	1.6313	3.4897	5.867	3.9657	8.6938	K25778	--	-0.533831	0.234817	0.496556	insig	-0.205412	0.809757	0.953058	insig	-0.72714	0.345677	0.824553	insig	-1.70985	0.00225403	0.0412491	down	-2.18333	4.92906e-10	1.40593e-08	down	-1.50414	0.0650266	0.221384	insig
Cna04509	tetraspanin-7 [Clupea harengus]	TSN7_HUMAN RecName: Full=Tetraspanin-7; Short=Tspan-7; AltName: Full=Cell surface glycoprotein A15; AltName: Full=Membrane component chromosome X surface marker 1; AltName: Full=T-cell acute lymphoblastic leukemia-associated antigen 1; Short=TALLA-1; AltName: Full=Transmembrane 4 superfamily member 2; AltName: CD_antigen=CD231;	65.1914	49.4882	61.7281	50.2133	12.0083	60.0237	44.2102	28.8964	18.2428	46.9883	36.624	57.5636	K06571	--	-0.211518	0.569649	0.78282	insig	-0.058996	0.902006	0.978322	insig	-0.262074	0.41128	0.853169	insig	-0.948566	0.062896	0.31837	insig	-1.10941	0.00422086	0.0183476	down	-0.890563	0.0686124	0.228697	insig
Cna04525	beta-klotho [Clupea harengus]	KLOTB_HUMAN RecName: Full=Beta-klotho; Short=BKL; Short=BetaKlotho; AltName: Full=Klotho beta-like protein;	62.9712	71.2968	66.6422	45.2931	0.545	52.6989	8.2499	6.4965	8.2802	61.948	3.5386	24.1011	K22404	--	-1.05233	0.204006	0.459127	insig	-0.000588422	0.999623	0.999997	insig	-1.04172	0.313498	0.807286	insig	-2.2919	0.00682866	0.0842499	down	-3.28086	4.91069e-45	4.21887e-42	down	-2.28242	0.0263993	0.123492	down
Cna04600	E3 ubiquitin-protein ligase TM129 [Clupea harengus]	TM129_DANRE RecName: Full=E3 ubiquitin-protein ligase TM129; EC=2.3.2.27; AltName: Full=RING-type E3 ubiquitin transferase TM129 {ECO:0000305};	4.9756	5.1313	6.5017	4.153	2.6131	7.5707	3.3008	1.8895	1.8746	3.6166	1.7308	4.8865	K22380	--	-0.563593	0.305528	0.571682	insig	0.832701	0.227811	0.6863	insig	0.26641	0.559503	0.912576	insig	-0.903466	0.182147	0.54871	insig	-1.41147	0.000601993	0.00365449	down	-1.73007	0.00134654	0.0143152	down
Cna04603	cysteine-rich and transmembrane domain-containing protein 1-like [Alosa alosa]	CYTM1_XENTR RecName: Full=Cysteine-rich and transmembrane domain-containing protein 1;	80.4497	90.551	150.312	94.1162	17.4061	132.912	53.5213	27.5476	8.8671	146.611	33.061	129.092	--	--	0.0653888	0.918238	0.965869	insig	-0.278594	0.712151	0.922517	insig	-0.203324	0.693572	0.946182	insig	-2.14352	0.00610043	0.0785274	down	-2.023	0.000685643	0.00409062	down	-1.85998	0.0130079	0.075609	down
Cna04641	Disks large 3 [Liparis tanakae]	DLG3_HUMAN RecName: Full=Disks large homolog 3; AltName: Full=Neuroendocrine-DLG; AltName: Full=Synapse-associated protein 102; Short=SAP-102; Short=SAP102; AltName: Full=XLMR;	17.8947	20.0046	12.428	12.4074	19.6858	13.4436	11.3317	8.6194	3.0645	7.5962	1.9452	9.9578	K21098	ko04530: Tight junction	-1.20807	0.0740518	0.253545	insig	2.03885	0.0367218	0.369976	up	0.821149	0.295651	0.794663	insig	-0.107665	0.903674	0.977316	insig	-1.26328	0.0263272	0.0797793	down	-2.13869	0.0187003	0.0978252	down
Cna04642	novel protein similar to discs large (dlg) family [Danio rerio]	DLG3_MOUSE RecName: Full=Disks large homolog 3; AltName: Full=Synapse-associated protein 102; Short=SAP-102; Short=SAP102;	48.6169	47.7752	39.01	35.4028	46.2472	45.2152	26.9445	23.8061	23.6321	27.9612	22.2353	37.2683	K21098	ko04530: Tight junction	-0.511952	0.191378	0.442336	insig	1.27771	0.0909099	0.512869	insig	0.762998	0.260271	0.772067	insig	-0.544485	0.252855	0.634471	insig	-1.00418	0.00038185	0.00248979	down	-1.82054	0.0100424	0.0627205	down
Cna04647	ligand of Numb protein X 2b [Alosa sapidissima]	LNX2_MOUSE RecName: Full=Ligand of Numb protein X 2; AltName: Full=Numb-binding protein 2;	39.5234	43.0776	36.7074	41.7273	35.4976	40.2484	28.4869	18.6152	13.5872	27.2006	9.8128	24.7779	K10692	--	-0.825728	0.09703	0.300842	insig	1.53744	0.0368698	0.370173	up	0.710886	0.204614	0.725725	insig	-0.364417	0.535496	0.844069	insig	-1.13359	0.000926329	0.00525394	down	-1.89679	0.00298299	0.0260643	down
Cna04648	solute carrier family 25 member 43 [Alosa sapidissima]	S2543_DANRE RecName: Full=Solute carrier family 25 member 43;	27.9386	41.2067	70.6645	19.7947	9.2243	18.2542	13.0831	8.7008	8.95	26.378	26.9093	31.5795	K15120	--	-0.632291	0.170134	0.414946	insig	-0.445096	0.327073	0.753843	insig	-1.07405	0.0356817	0.412971	down	-1.77739	6.23938e-06	0.000588152	down	-2.36159	3.40624e-08	6.71802e-07	down	-1.33376	0.00085658	0.0101004	down
Cna04656	proto-oncogene DBL isoform X3 [Clupea harengus]	MCF2_HUMAN RecName: Full=Proto-oncogene DBL; AltName: Full=Proto-oncogene MCF-2; Contains: RecName: Full=MCF2-transforming protein; Contains: RecName: Full=DBL-transforming protein;	1.693	1.2181	0.474	0.599	0.1454	0.5032	0.5556	0.3562	0.0405	0.8022	0.4109	0.3059	K20685	--	-1.0646	0.161905	0.403542	insig	#N/A	#N/A	#N/A	insig	-1.11472	0.0737135	0.540544	insig	#N/A	#N/A	#N/A	insig	-1.97032	0.034808	0.0986809	down	#N/A	#N/A	#N/A	insig
Cna04746	uncharacterized protein LOC125286652 isoform X2 [Alosa alosa]	--	4.5662	2.777	3.1372	1.9609	0	1.6809	1.0394	0.4442	0.9838	0.5529	9.0031	0.5723	--	--	-0.0862733	0.932667	0.97187	insig	-1.4679	0.309338	0.745053	insig	-1.50495	0.089065	0.575447	insig	#N/A	#N/A	#N/A	insig	-2.27443	7.35575e-05	0.000602313	down	-0.804383	0.463297	0.688909	insig
Cna04788	heterogeneous nuclear ribonucleoprotein U-like protein 1 [Clupea harengus]	HNRL1_HUMAN RecName: Full=Heterogeneous nuclear ribonucleoprotein U-like protein 1; AltName: Full=Adenovirus early region 1B-associated protein 5; AltName: Full=E1B-55 kDa-associated protein 5; Short=E1B-AP5;	4.1581	7.8349	5.7335	3.4055	2.7794	2.4383	3.2618	2.7154	1.8712	3.0596	9.8185	1.5624	K15047	--	-0.293079	0.658298	0.838954	insig	0.0175018	0.983732	0.996128	insig	-0.287227	0.654982	0.937439	insig	-1.05062	0.139183	0.48516	insig	-1.31527	0.00208615	0.010324	down	-1.08089	0.112734	0.309685	insig
Cna04817	leucine-rich repeat-containing G-protein coupled receptor 4 [Clupea harengus]	LGR4_DANRE RecName: Full=Leucine-rich repeat-containing G-protein coupled receptor 4; Flags: Precursor;	17.8896	16.7384	6.6798	8.2311	4.6881	11.8538	5.3249	4.0607	0.2965	4.0227	0	5.3249	K04309	ko04310: Wnt signaling pathway	-1.95088	0.0544661	0.209039	insig	1.71485	0.124009	0.573332	insig	-0.249663	0.657959	0.938386	insig	-0.312909	0.83934	0.960933	insig	-2.21568	0.0115021	0.0418077	down	-2.02746	0.034419	0.147733	down
Cna04837	hypothetical protein AALO_G00269120 [Alosa alosa]	CLPX_RAT RecName: Full=ATP-dependent Clp protease ATP-binding subunit clpX-like, mitochondrial; Flags: Precursor;	9.4977	22.4015	32.2719	9.7232	5.2607	12.3069	5.7788	4.8122	8.2245	14.4568	8.4497	8.0719	K03544	--	-0.976507	0.0782197	0.262631	insig	0.234199	0.655536	0.905328	insig	-0.740359	0.213944	0.733492	insig	-1.01684	0.0347083	0.228628	down	-1.9409	0.000121559	0.000932446	down	-1.24913	0.00586196	0.0428851	down
Cna04843	LRP2-binding protein [Clupea harengus]	LR2BP_DANRE RecName: Full=LRP2-binding protein;	3.026	1.4915	5.4394	4.57	1.2708	1.3	0.6441	1.0736	0.4268	1.3999	0	6.6275	--	--	-0.110154	0.932126	0.97187	insig	0.0327066	0.981734	0.995787	insig	-0.0735857	0.917978	0.98815	insig	-2.24986	0.107252	0.423493	insig	-2.31549	0.00171555	0.00881497	down	-2.27976	0.00322897	0.0276364	down
Cna04844	UPF0602 protein C4orf47 homolog [Alosa sapidissima]	CD047_DANRE RecName: Full=UPF0602 protein C4orf47 homolog;	10.6334	6.8102	11.2264	16.8734	0	8.2854	0.6617	0.0681	0.6263	0.6537	0.5048	13.0252	--	--	-0.795196	1	1	insig	0.506146	0.766344	0.939038	insig	-0.267608	0.843337	0.977209	insig	#N/A	#N/A	#N/A	insig	-4.62781	4.73842e-14	2.60286e-12	down	-4.43832	0.00354206	0.0296625	down
Cna04845	hypothetical protein AALO_G00269850 [Alosa alosa]	PDLI3_CHICK RecName: Full=PDZ and LIM domain protein 3; AltName: Full=Alpha-actinin-associated LIM protein;	1.0341	0.5262	1.26	1.0869	0	0.0497	0	0.1094	0.2237	0.5253	1.2171	0.1057	K23353	--	-0.635267	0.497086	0.732245	insig	-0.787317	0.616136	0.891614	insig	-1.37566	0.26903	0.776377	insig	#N/A	#N/A	#N/A	insig	-3.20062	0.00397696	0.0174749	down	#N/A	#N/A	#N/A	insig
Cna04850	protocadherin Fat 1-like [Clupea harengus]	FAT1_HUMAN RecName: Full=Protocadherin Fat 1; AltName: Full=Cadherin family member 7; AltName: Full=Cadherin-related tumor suppressor homolog; AltName: Full=Protein fat homolog; Contains: RecName: Full=Protocadherin Fat 1, nuclear form; Flags: Precursor;	0.2609	0.1757	0.2157	0.1506	0.0034	0.1829	0.091	0.0843	0.1197	0.1799	0.2917	0.0543	K16506	--	-0.297501	0.644229	0.831416	insig	-0.629724	0.536917	0.85796	insig	-0.898293	0.261888	0.772177	insig	-1.03749	0.184894	0.552583	insig	-1.2946	0.00905579	0.0344981	down	-0.429991	0.634059	0.809415	insig
Cna04867	testicular haploid expressed gene protein-like isoform X2 [Alosa sapidissima]	THEGL_HUMAN RecName: Full=Testicular haploid expressed gene protein-like; AltName: Full=Theg spermatid-like protein;	4.2652	3.6162	7.8385	8.2987	0.1938	2.3363	0.4986	0.1979	0.5394	0	8.0214	0.2549	--	--	-0.987283	0.482106	0.720566	insig	0.395892	0.813994	0.954954	insig	-0.57094	0.51955	0.896797	insig	#N/A	#N/A	#N/A	insig	-3.87037	2.13336e-09	5.38154e-08	down	-3.34869	0.000787654	0.0095042	down
Cna04901	uncharacterized protein LOC116225248 [Clupea harengus]	--	1.7279	0.8751	2.0572	0.9389	1.6407	0.9765	0.3573	0.0827	0.1691	0	0.1227	0.7193	--	--	-2.26007	0.0657619	0.235602	insig	#N/A	#N/A	#N/A	insig	0.569587	0.515906	0.896319	insig	#N/A	#N/A	#N/A	insig	-3.15516	0.00114719	0.00627273	down	#N/A	#N/A	#N/A	insig
Cna04981	zinc finger protein 185-like isoform X1 [Clupea harengus]	ZN185_MOUSE RecName: Full=Zinc finger protein 185; AltName: Full=LIM domain protein Zfp185; AltName: Full=P1-A;	12.8393	10.0049	14.9504	16.8554	0.9199	13.9957	9.0492	1.6855	1.0338	2.6202	11.4272	13.4479	K24423	--	-0.356617	0.577453	0.788014	insig	0.138733	0.875489	0.972584	insig	-0.202514	0.764896	0.961941	insig	-1.64045	0.0679378	0.332505	insig	-1.94919	0.00523174	0.0219253	down	-1.78645	0.0651385	0.221616	insig
Cna05046	hypothetical protein AALO_G00207400 [Alosa alosa]	PACA_ONCNE RecName: Full=Glucagon family neuropeptides; Contains: RecName: Full=Growth hormone-releasing factor; Short=GRF; AltName: Full=Growth hormone-releasing hormone; Short=GHRH; Contains: RecName: Full=Pituitary adenylate cyclase-activating polypeptide; Short=PACAP; Flags: Precursor;	19.8088	21.5384	27.0289	25.2907	0.5469	23.7176	23.4463	5.4588	10.5891	25.6771	6.0717	16.8426	K05262	ko04080: Neuroactive ligand-receptor interaction	-0.379017	0.517936	0.747591	insig	-0.104589	0.916948	0.981701	insig	-0.471833	0.598052	0.92224	insig	-0.720167	0.311744	0.690383	insig	-1.0367	0.0301887	0.0881938	down	-0.610248	0.526561	0.737127	insig
Cna05081	vesicle-trafficking protein SEC22c [Alosa sapidissima]	SC22C_HUMAN RecName: Full=Vesicle-trafficking protein SEC22c; AltName: Full=SEC22 vesicle-trafficking protein homolog C; AltName: Full=SEC22 vesicle-trafficking protein-like 3;	4.6271	5.1967	3.7221	5.4221	1.2426	2.8588	4.3634	1.7384	1.5848	4.06	1.1845	1.8613	K08520	--	-0.825051	0.150333	0.386839	insig	0.638546	0.340105	0.761546	insig	-0.184492	0.595071	0.921338	insig	-0.246197	0.739891	0.931169	insig	-1.01402	0.0345711	0.0981519	down	-0.879161	0.11082	0.306847	insig
Cna05092	coiled-coil domain-containing protein 191 [Alosa alosa]	CC191_MACFA RecName: Full=Coiled-coil domain-containing protein 191;	1.6309	0.9105	1.1273	1.4853	0.2036	0.6291	0.6733	0.3002	0.1652	0.2956	1.1985	2.1641	--	--	0.132407	0.86292	0.943192	insig	-0.600029	0.496079	0.839332	insig	-0.440015	0.378044	0.840597	insig	-2.05991	0.0285194	0.204869	down	-1.87616	0.00303917	0.0141044	down	-1.46789	0.0422982	0.168086	down
Cna05163	ligand of Numb protein X 2a [Alosa alosa]	LNX2_MOUSE RecName: Full=Ligand of Numb protein X 2; AltName: Full=Numb-binding protein 2;	7.1185	6.7563	12.4416	12.4392	0.7294	12.8102	2.9939	1.8358	4.0785	6.275	3.917	6.2987	K10692	--	-0.572487	0.213449	0.471083	insig	0.590841	0.431007	0.808431	insig	0.0294876	0.967586	0.993939	insig	-1.23741	0.0137322	0.131963	down	-1.75374	3.33632e-05	0.000305185	down	-1.82819	0.0117256	0.0700935	down
Cna05201	activin receptor type-2B [Alosa alosa]	AVR2B_CHICK RecName: Full=Activin receptor type-2B; EC=2.7.11.30; AltName: Full=Activin receptor type IIB; Short=ACTR-IIB; Flags: Precursor;	3.1678	2.665	3.4667	3.0904	1.428	2.5539	1.1165	1.0752	1.6486	2.1177	0.736	1.4785	K13596	ko04060: Cytokine-cytokine receptor interaction; ko04350: TGF-beta signaling pathway	-0.985534	0.0715084	0.248687	insig	1.0908	0.0948219	0.520868	insig	0.0861073	0.820257	0.973326	insig	-0.495864	0.490636	0.820571	insig	-1.42835	0.00111414	0.00611697	down	-1.57553	0.00149374	0.0154333	down
Cna05206	C-C motif chemokine 20b [Clupea harengus]	--	73.2209	41.0532	36.8428	56.5902	1.7284	45.174	37.7467	21.5098	19.9256	22.9473	11.9623	49.0363	K14625	ko04060: Cytokine-cytokine receptor interaction	-0.685488	0.300051	0.566066	insig	0.142325	0.882935	0.973941	insig	-0.526392	0.52101	0.897289	insig	-0.47463	0.509781	0.830357	insig	-1.10041	0.0132689	0.0468588	down	-0.616523	0.457599	0.684518	insig
Cna05249	cytochrome P450 7A1 [Alosa alosa]	CP7A1_RABIT RecName: Full=Cytochrome P450 7A1 {ECO:0000250|UniProtKB:P22680}; AltName: Full=24-hydroxycholesterol 7-alpha-hydroxylase {ECO:0000250|UniProtKB:P22680}; EC=1.14.14.26 {ECO:0000250|UniProtKB:P22680}; AltName: Full=CYPVII; AltName: Full=Cholesterol 7-alpha-hydroxylase {ECO:0000303|PubMed:7751825}; AltName: Full=Cholesterol 7-alpha-monooxygenase; EC=1.14.14.23 {ECO:0000269|PubMed:775182…	7.6212	4.8876	3.2272	4.1879	0.4808	4.8948	2.7439	2.4638	0.4722	8.5016	2.455	7.9232	K00489	ko00120: Primary bile acid biosynthesis; ko00140: Steroid hormone biosynthesis; ko01100: Metabolic pathways; ko03320: PPAR signaling pathway	0.400054	0.524038	0.752016	insig	-0.983218	0.199053	0.664288	insig	-0.567005	0.341551	0.824245	insig	-2.03157	0.0145168	0.136535	down	-1.57875	0.0203094	0.0654963	down	-1.04332	0.217153	0.456044	insig
Cna05251	hypothetical protein AALO_G00212760 [Alosa alosa]	RDHE2_MOUSE RecName: Full=Epidermal retinol dehydrogenase 2; Short=EPHD-2; Short=RDH-E2; EC=1.1.1.105 {ECO:0000250|UniProtKB:Q8N3Y7}; AltName: Full=Retinal short-chain dehydrogenase reductase 2; Short=retSDR2; AltName: Full=Short-chain dehydrogenase reductase 9; AltName: Full=Short-chain dehydrogenase/reductase family 16C member 5;	209.133	189.682	191.691	186.69	46.1837	250.537	76.4563	40.9176	21.4462	182.578	68.1626	157.462	K15734	ko00830: Retinol metabolism; ko01100: Metabolic pathways; ko01240: Biosynthesis of cofactors	-0.41434	0.387343	0.647956	insig	0.382638	0.527675	0.855235	insig	-0.0240328	0.942081	0.991431	insig	-1.90437	0.0026588	0.0466053	down	-2.26328	5.11847e-07	7.42299e-06	down	-2.28396	0.00010787	0.00199348	down
Cna05280	N(6)-adenine-specific methyltransferase METTL4 [Clupea harengus]	METL4_MOUSE RecName: Full=N(6)-adenine-specific methyltransferase METTL4 {ECO:0000305}; AltName: Full=Methyltransferase-like protein 4; AltName: Full=N(6)-adenine-specific DNA methyltransferase METTL4 {ECO:0000305}; EC=2.1.1.72 {ECO:0000269|PubMed:30982744}; AltName: Full=snRNA (2'-O-methyladenosine-N(6)-)-methyltransferase METTL4 {ECO:0000305}; EC=2.1.1.- {ECO:0000250|UniProtKB:Q8N3J2};	4.4689	5.1417	5.0901	5.6305	0.9241	1.9175	5.2151	1.1455	1.3087	8.5547	7.4949	2.5393	K24174	--	0.382382	0.433766	0.684076	insig	-0.931356	0.156229	0.613758	insig	-0.544537	0.227965	0.744177	insig	-1.61687	0.0221292	0.175255	down	-1.18623	0.0334874	0.0956821	down	-0.688139	0.345375	0.588314	insig
Cna05312	charged multivesicular body protein 4c [Clupea harengus]	CHM4B_HUMAN RecName: Full=Charged multivesicular body protein 4b; AltName: Full=Chromatin-modifying protein 4b; Short=CHMP4b; AltName: Full=SNF7 homolog associated with Alix 1; AltName: Full=SNF7-2; Short=hSnf7-2; AltName: Full=Vacuolar protein sorting-associated protein 32-2; Short=Vps32-2; Short=hVps32-2;	32.3659	32.7827	43.6881	37.4528	0.3794	33.2998	22.0292	13.7715	18.3	30.3938	27.5716	34.5139	K24782	ko04144: Endocytosis; ko04217: Necroptosis	-0.138086	0.691228	0.856907	insig	-0.517614	0.611913	0.890014	insig	-0.644105	0.530218	0.90062	insig	-1.09879	0.00669292	0.0833668	down	-1.18518	9.16045e-05	0.000731212	down	-0.583368	0.567296	0.765097	insig
Cna05318	hypothetical protein AALO_G00210820 [Alosa alosa]	SSPO_RAT RecName: Full=SCO-spondin; Flags: Precursor;	9.7216	10.3886	8.2916	7.8657	0	8.408	2.5921	2.8289	4.5565	8.7794	3.6868	28.4933	K24434	--	0.711278	0.354411	0.618425	insig	-1.5576	0.258598	0.70994	insig	-0.828494	0.494491	0.88691	insig	-2.42509	0.00400745	0.0603264	down	-1.65073	8.25409e-05	0.000668986	down	-0.865107	0.490696	0.710354	insig
Cna05319	SCO-spondin-like [Alosa sapidissima]	SSPO_CHICK RecName: Full=SCO-spondin; Flags: Precursor;	3.0091	5.8186	3.3669	5.4842	0	4.6929	0.2722	0.8822	1.2883	5.6472	0.7476	16.4401	K24434	--	1.10067	0.259107	0.523019	insig	-1.40633	0.323855	0.752712	insig	-0.278493	0.793323	0.967586	insig	-3.58424	0.00189145	0.036724	down	-2.42439	0.00185049	0.00937166	down	-2.17423	0.100388	0.289327	insig
Cna05320	SCO-spondin [Clupea harengus]	SSPO_CHICK RecName: Full=SCO-spondin; Flags: Precursor;	5.2659	4.5735	2.2315	4.8375	0	4.9703	3.3911	1.0766	1.2839	3.35	0.6653	13.5236	K24434	--	0.74764	0.447423	0.696393	insig	-1.08214	0.458863	0.823855	insig	-0.31086	0.785922	0.965799	insig	-2.09373	0.0489984	0.27904	down	-1.27357	0.0434595	0.116872	down	-1.01187	0.408464	0.644241	insig
Cna05322	SCO-spondin [Clupea harengus]	SSPO_BOVIN RecName: Full=SCO-spondin {ECO:0000303|PubMed:11008217, ECO:0000303|PubMed:8743952}; Flags: Precursor;	3.4653	4.0073	2.7055	3.9412	0.0502	2.7293	1.1802	1.0245	1.1869	3.279	4.9634	12.8033	K24434	--	1.20132	0.0684303	0.241298	insig	-1.8219	0.0820821	0.495852	insig	-0.597064	0.491493	0.885741	insig	-2.9869	7.28079e-05	0.00388103	down	-1.73114	0.000449151	0.00285338	down	-1.17076	0.221644	0.461069	insig
Cna05325	amiloride-sensitive amine oxidase [copper-containing]	AOC1_RAT RecName: Full=Amiloride-sensitive amine oxidase [copper-containing]; Short=DAO; Short=Diamine oxidase; EC=1.4.3.22 {ECO:0000250|UniProtKB:P19801}; AltName: Full=Amiloride-binding protein 1; AltName: Full=Amine oxidase copper domain-containing protein 1; AltName: Full=Histaminase; Flags: Precursor;	235.101	237.61	107.737	248.679	0.9212	296.905	131.07	98.7726	78.679	99.4453	26.8367	260.816	K11182	ko00330: Arginine and proline metabolism; ko00340: Histidine metabolism; ko00380: Tryptophan metabolism; ko01100: Metabolic pathways	-0.397892	0.616325	0.813799	insig	0.277244	0.835317	0.961751	insig	-0.104774	0.932718	0.989588	insig	-0.716395	0.366352	0.738106	insig	-1.05048	0.00896478	0.0342182	down	-0.989689	0.412979	0.647954	insig
Cna05337	hepatocyte nuclear factor 4-gamma isoform X1 [Clupea harengus]	HNF4A_XENLA RecName: Full=Hepatocyte nuclear factor 4-alpha; Short=HNF-4-alpha; AltName: Full=Nuclear receptor subfamily 2 group A member 1;	44.2074	42.9928	42.3813	27.9418	0.3841	22.3157	2.8229	1.307	8.016	38.2057	2.326	20.7114	K08037	--	-0.953051	0.248293	0.512165	insig	-0.431266	0.722253	0.925466	insig	-1.36673	0.131271	0.645264	insig	-2.73443	0.00900975	0.100272	down	-3.60778	7.97498e-10	2.16819e-08	down	-2.29579	0.0387715	0.159248	down
Cna05338	hepatocyte nuclear factor 4-gamma isoform X2 [Alosa alosa]	HNF4G_HUMAN RecName: Full=Hepatocyte nuclear factor 4-gamma; Short=HNF-4-gamma; AltName: Full=Nuclear receptor subfamily 2 group A member 2;	169.405	156.372	230.648	216.011	3.1627	149.108	48.4884	18.0702	126.739	221.082	38.4532	123.817	K08037	--	-0.427279	0.505644	0.738427	insig	-0.217426	0.83872	0.962175	insig	-0.632505	0.509099	0.894249	insig	-1.38769	0.0858386	0.375889	insig	-1.74616	0.00331577	0.0151208	down	-1.16247	0.278888	0.524249	insig
Cna05442	guanine nucleotide-binding protein G(olf) subunit alpha isoform X2 [Alosa sapidissima]	GNAL_MOUSE RecName: Full=Guanine nucleotide-binding protein G(olf) subunit alpha; AltName: Full=Adenylate cyclase-stimulating G alpha protein, olfactory type;	25.6876	36.6755	40.9738	31.9996	5.0872	42.2073	15.3448	8.439	8.3067	33.9344	8.6644	34.0335	K04633	ko04020: Calcium signaling pathway	-0.300375	0.621831	0.817256	insig	0.0800781	0.915434	0.981674	insig	-0.210219	0.671433	0.940624	insig	-1.62852	0.0120513	0.121736	down	-1.86935	1.44559e-07	2.38284e-06	down	-1.7044	0.00122359	0.0133164	down
Cna05465	mitochondrial phosphoenolpyruvate carboxykinase 2 [Coilia nasus]	PCKGC_MOUSE RecName: Full=Phosphoenolpyruvate carboxykinase, cytosolic [GTP] {ECO:0000305}; Short=PEPCK-C; EC=4.1.1.32 {ECO:0000269|PubMed:11792850, ECO:0000269|PubMed:29230018, ECO:0000269|PubMed:30193097}; AltName: Full=Serine-protein kinase PCK1 {ECO:0000305}; EC=2.7.11.- {ECO:0000250|UniProtKB:P35558};	215.625	234.91	221.843	84.4391	209.914	164.691	28.7168	25.0289	7.5086	80.7241	4.735	101.266	K01596	ko00010: Glycolysis / Gluconeogenesis; ko00020: Citrate cycle (TCA cycle); ko00620: Pyruvate metabolism; ko01100: Metabolic pathways; ko03320: PPAR signaling pathway; ko04068: FoxO signaling pathway; ko04910: Insulin signaling pathway; ko04920: Adipocytokine signaling pathway	-1.68704	0.0549449	0.210057	insig	2.16015	0.066024	0.460822	insig	0.472199	0.571156	0.915495	insig	-1.95005	0.0425317	0.257054	down	-3.57813	3.07189e-12	1.27865e-10	down	-4.10138	1.79813e-05	0.00045686	down
Cna05475	serine/threonine-protein kinase OSR1b [Clupea harengus]	OXSR1_PIG RecName: Full=Serine/threonine-protein kinase OSR1; EC=2.7.11.1; AltName: Full=Oxidative stress-responsive 1 protein;	22.1501	19.2336	15.4802	10.412	6.3582	12.667	12.5217	8.6543	7.7297	12.0115	6.2304	12.3403	K08835	--	-0.771533	0.089444	0.28588	insig	0.374463	0.537786	0.85796	insig	-0.402687	0.339006	0.823237	insig	-0.413805	0.454097	0.799206	insig	-1.13105	0.000913885	0.00519545	down	-0.782209	0.111838	0.308356	insig
Cna05476	hypothetical protein CRUP_037829, partial [Coryphaenoides rupestris]	OXSR1_PIG RecName: Full=Serine/threonine-protein kinase OSR1; EC=2.7.11.1; AltName: Full=Oxidative stress-responsive 1 protein;	5.3583	6.6097	4.9618	3.1625	4.0937	4.723	1.404	3.3432	2.4681	1.9815	0	4.8455	K08835	--	-1.10521	0.305661	0.571807	insig	1.41221	0.272932	0.720291	insig	0.268378	0.689503	0.944612	insig	-0.253328	0.853056	0.963915	insig	-1.31368	0.044897	0.119952	down	-1.6462	0.0549088	0.198919	insig
Cna05484	isobutyryl-CoA dehydrogenase, mitochondrial [Alosa sapidissima]	ACAD8_HUMAN RecName: Full=Isobutyryl-CoA dehydrogenase, mitochondrial; Short=IBDH {ECO:0000303|PubMed:12359132}; EC=1.3.8.- {ECO:0000269|PubMed:11013134, ECO:0000269|PubMed:12359132, ECO:0000269|PubMed:16857760}; AltName: Full=Activator-recruited cofactor 42 kDa component; Short=ARC42; AltName: Full=Acyl-CoA dehydrogenase family member 8; Short=ACAD-8; Flags: Precursor;	4.9266	4.5202	2.2345	3.4896	3.4156	2.6618	1.5826	1.4655	2.8927	2.0486	2.0984	3.9062	K11538	ko00280: Valine, leucine and isoleucine degradation; ko01100: Metabolic pathways	-0.401265	0.478207	0.718324	insig	0.942915	0.23491	0.69329	insig	0.536691	0.453286	0.870986	insig	-0.778849	0.242883	0.622216	insig	-1.12184	0.0308573	0.0897748	down	-1.71918	0.0216548	0.108349	down
Cna05489	rho GTPase-activating protein 32 [Alosa sapidissima]	RHG32_XENLA RecName: Full=Rho GTPase-activating protein 32; AltName: Full=Rho-type GTPase-activating protein 32; AltName: Full=Rho/Cdc42/Rac GTPase-activating protein RICS;	2.6777	2.9187	1.8163	4.6383	0.0126	2.3511	1.2035	0.6515	1.6824	3.1643	0.5085	2.7168	K20647	--	-0.0719885	0.918053	0.965869	insig	-0.085731	0.946166	0.98716	insig	-0.14593	0.900496	0.98672	insig	-1.24575	0.109678	0.42835	insig	-1.24805	0.00363563	0.0162578	down	-1.15277	0.328906	0.573257	insig
Cna05588	uncharacterized protein LOC105889326 isoform X2 [Clupea harengus]	--	182.079	262.968	256.314	207.953	4.0717	306.381	101.898	45.9	35.8785	315.636	43.8349	468.631	--	--	0.399855	0.605682	0.80665	insig	-0.845704	0.471349	0.829434	insig	-0.431349	0.66312	0.938791	insig	-2.59037	0.00172684	0.0349295	down	-2.12767	5.42134e-07	7.81998e-06	down	-1.73935	0.0880318	0.26655	insig
Cna05717	BMP and activin membrane-bound inhibitor (Xenopus laevis) homolog a [Clupea harengus]	BAMBI_HUMAN RecName: Full=BMP and activin membrane-bound inhibitor homolog; AltName: Full=Non-metastatic gene A protein; AltName: Full=Putative transmembrane protein NMA; Flags: Precursor;	14.7477	13.3907	16.8628	15.6087	3.1491	10.3318	5.7425	5.2854	4.8755	9.008	12.8567	9.0305	K10162	ko04310: Wnt signaling pathway; ko04350: TGF-beta signaling pathway	-0.474487	0.113377	0.328589	insig	0.109235	0.775678	0.942359	insig	-0.357468	0.188224	0.713759	insig	-1.21177	0.00255772	0.0454854	down	-1.64284	8.65532e-08	1.52127e-06	down	-1.32789	0.000161299	0.0027448	down
Cna05728	cyclic nucleotide-gated cation channel beta-3-like isoform X2 [Alosa alosa]	CNGB3_CANLF RecName: Full=Cyclic nucleotide-gated cation channel beta-3; AltName: Full=Cone photoreceptor cGMP-gated channel subunit beta; AltName: Full=Cyclic nucleotide-gated cation channel modulatory subunit; AltName: Full=Cyclic nucleotide-gated channel beta-3; Short=CNG channel beta-3;	0.7478	1.4862	0.5386	0.9481	0	0	0.2255	0.3341	0.1281	0.1782	0.3097	0.6053	K04953	--	-1.19622	0.153348	0.391313	insig	#N/A	#N/A	#N/A	insig	-1.64667	0.292187	0.792117	insig	#N/A	#N/A	#N/A	insig	-2.10199	0.0128143	0.0456231	down	#N/A	#N/A	#N/A	insig
Cna05736	copine-3 isoform X2 [Alosa sapidissima]	CPNE3_MOUSE RecName: Full=Copine-3 {ECO:0000305}; AltName: Full=Copine III {ECO:0000250|UniProtKB:O75131, ECO:0000312|MGI:MGI:1917818};	17.0364	17.2588	11.8161	17.3614	8.4212	17.9695	7.4418	6.2771	3.2081	15.0673	3.2379	20.1732	K24524	--	-0.103899	0.880293	0.949859	insig	0.524983	0.51131	0.847554	insig	0.419187	0.253424	0.768897	insig	-1.52853	0.0514244	0.286612	insig	-1.57536	0.00038502	0.00250362	down	-2.04658	0.000161002	0.0027433	down
Cna05800	Na(+)/H(+) exchange regulatory cofactor NHE-RF3 [Clupea harengus]	PDZ1P_HUMAN RecName: Full=Putative PDZ domain-containing protein PDZK1P1 {ECO:0000305}; AltName: Full=PDZ domain-containing 1 pseudogene 1 {ECO:0000312|HGNC:HGNC:31974}; AltName: Full=PDZ domain-containing 1 pseudogene 2 {ECO:0000312|HGNC:HGNC:31974};	170.293	144.511	146.563	244.649	0.9667	204.299	50.1884	30.0858	64.8687	145.997	20.2244	78.4834	K24059	--	-0.797314	0.236862	0.498849	insig	0.705536	0.575338	0.874409	insig	-0.0794303	0.94618	0.991431	insig	-1.11781	0.119345	0.447442	insig	-1.84975	3.04129e-09	7.406e-08	down	-1.81571	0.120877	0.324079	insig
Cna05805	E3 ubiquitin-protein ligase RNF26 [Alosa sapidissima]	RNF26_HUMAN RecName: Full=E3 ubiquitin-protein ligase RNF26 {ECO:0000305}; EC=2.3.2.27 {ECO:0000269|PubMed:25254379, ECO:0000269|PubMed:27368102, ECO:0000269|PubMed:33472082}; AltName: Full=RING finger protein 26 {ECO:0000305};	8.6569	8.9964	6.9446	8.0997	1.3675	7.7341	5.7793	3.1179	3.1395	7.5958	2.5535	4.0018	K15693	--	-0.69286	0.177366	0.425288	insig	0.383932	0.542707	0.86038	insig	-0.292304	0.402546	0.849569	insig	-0.570045	0.359411	0.732457	insig	-1.20605	0.000829617	0.00480413	down	-0.954868	0.037398	0.155978	insig
Cna05812	uncharacterized protein C11orf53 homolog [Clupea harengus]	CK053_DANRE RecName: Full=Protein POU2AF2;	5.7109	4.0873	4.2581	4.8662	0.1095	3.1146	3.5426	1.1929	2.6673	3.8178	1.9902	1.5848	--	--	-0.84406	0.107225	0.318073	insig	0.0504765	0.956463	0.989249	insig	-0.778769	0.32082	0.812861	insig	-0.345992	0.627357	0.887577	insig	-1.1322	0.0198399	0.0642715	down	-0.398149	0.652954	0.823	insig
Cna05827	uncharacterized protein hhla2b.1 isoform X1 [Alosa alosa]	CD276_XENLA RecName: Full=CD276 antigen homolog; AltName: CD_antigen=CD276; Flags: Precursor;	10.8914	5.6128	5.7088	5.4225	0.0379	4.0804	0.1115	0.1033	0.5279	12.0106	0.2298	6.936	K06746	ko04514: Cell adhesion molecules	-0.0745147	0.941063	0.975921	insig	-1.18841	0.39271	0.790713	insig	-1.24323	0.227303	0.743672	insig	-5.07145	2.69789e-05	0.0018389	down	-5.06256	2.73744e-13	1.31827e-11	down	-3.87553	0.00214659	0.0202234	down
Cna05829	V-set domain-containing T-cell activation inhibitor 1 [Alosa sapidissima]	--	10.0375	10.4398	10.8439	15.763	6.8513	2.2909	0.4953	2.4461	0.0781	36.0442	0.7935	27.0323	--	--	1.17023	0.234237	0.496283	insig	-0.8647	0.485594	0.835018	insig	0.302619	0.701914	0.948095	insig	-4.55298	0.000393556	0.0124341	down	-3.34253	0.000258268	0.00178362	down	-3.67842	0.00388973	0.0319384	down
Cna05844	mucin-12 [Alosa sapidissima]	--	10.4541	9.1626	10.1857	14.3168	4.1288	10.2596	3.7006	4.3863	6.9005	11.6376	3.7776	7.6265	--	--	-0.26244	0.598732	0.802266	insig	0.57061	0.332751	0.756953	insig	0.311178	0.140209	0.65862	insig	-0.926518	0.117375	0.444139	insig	-1.13049	0.0016159	0.00837507	down	-1.49216	0.000411137	0.00573123	down
Cna05847	ATP-binding cassette sub-family C member 3 [Alosa sapidissima]	MRP2_HUMAN RecName: Full=ATP-binding cassette sub-family C member 2; EC=7.6.2.- {ECO:0000269|PubMed:10421658, ECO:0000269|PubMed:16332456}; EC=7.6.2.2 {ECO:0000269|PubMed:10220572, ECO:0000269|PubMed:11500505, ECO:0000269|PubMed:12441801}; EC=7.6.2.3 {ECO:0000269|PubMed:10220572, ECO:0000269|PubMed:11500505}; AltName: Full=Canalicular multidrug resistance protein; AltName: Full=Canalicular multis…	0.9339	0.5518	0.9368	0.3207	0.0383	0.45	0.169	0.0522	0.2132	0.8624	0	0.2016	K05670	ko02010: ABC transporters	-1.07614	0.342661	0.607505	insig	-0.362485	0.794606	0.948146	insig	-1.36264	0.019547	0.317496	down	#N/A	#N/A	#N/A	insig	-2.68233	0.000281563	0.00191556	down	#N/A	#N/A	#N/A	insig
Cna05849	lipase member H isoform X2 [Alosa alosa]	LIPH_DANRE RecName: Full=Lipase member H; EC=3.1.1.-; Flags: Precursor;	2.2531	2.6343	3.7846	2.2919	0	3.6354	0.7963	0.2107	0.2692	1.0114	0.0781	2.4428	K19404	--	-1.10817	0.250893	0.514597	insig	0.53616	0.727028	0.92783	insig	-0.551319	0.631746	0.932259	insig	-1.95542	0.116748	0.443301	insig	-2.9886	5.17134e-06	5.85812e-05	down	-2.48978	0.0591733	0.208267	insig
Cna05928	enoyl-CoA delta isomerase 2, mitochondrial [Clupea harengus]	ECI2_HUMAN RecName: Full=Enoyl-CoA delta isomerase 2 {ECO:0000305}; EC=5.3.3.8 {ECO:0000269|PubMed:10419495}; AltName: Full=DRS-1; AltName: Full=Delta(3),delta(2)-enoyl-CoA isomerase; Short=D3,D2-enoyl-CoA isomerase; AltName: Full=Diazepam-binding inhibitor-related protein 1; Short=DBI-related protein 1; AltName: Full=Dodecenoyl-CoA isomerase; AltName: Full=Hepatocellular carcinoma-associated ant…	20.7987	18.3561	20.335	22.7991	9.5532	20.6986	13.7106	7.3514	9.189	28.9241	9.3535	27.9974	K13239	ko00071: Fatty acid degradation; ko04146: Peroxisome	0.282865	0.59606	0.800221	insig	0.012094	0.98503	0.996224	insig	0.297205	0.300084	0.798111	insig	-1.50142	0.0105392	0.111785	down	-1.15847	2.80165e-05	0.000263228	down	-1.50702	5.24987e-05	0.00109565	down
Cna05955	ADP-ribosyl cyclase/cyclic ADP-ribose hydrolase 1-like isoform X1 [Alosa alosa]	--	19.9279	16.0441	23.2364	26.2294	0.487	18.1593	6.0048	3.8297	12.986	20.0353	7.154	11.6349	--	--	-0.510449	0.301417	0.567778	insig	0.0739006	0.938636	0.985007	insig	-0.425396	0.637723	0.932267	insig	-1.11756	0.0791923	0.359932	insig	-1.56629	0.000859829	0.00494767	down	-1.18746	0.21737	0.45622	insig
Cna06064	cilia- and flagella-associated protein 43 isoform X1 [Alosa sapidissima]	CFA43_XENLA RecName: Full=Cilia- and flagella-associated protein 43;	9.5542	8.33	9.1249	13.2247	0.4428	8.9484	0.6792	0.6289	0.8706	2.1666	7.6754	16.0278	K24223	--	0.0804956	0.908189	0.961331	insig	-0.347118	0.727753	0.928104	insig	-0.251284	0.7436	0.956891	insig	-3.91432	1.50583e-07	2.79506e-05	down	-3.78191	4.24143e-35	2.11855e-32	down	-3.57168	7.82534e-06	0.000230074	down
Cna06065	glutathione S-transferase omega-1 [Clupea harengus]	GSTO1_HUMAN RecName: Full=Glutathione S-transferase omega-1; Short=GSTO-1; EC=2.5.1.18 {ECO:0000269|PubMed:10783391, ECO:0000269|PubMed:11511179, ECO:0000269|PubMed:17226937, ECO:0000269|PubMed:18028863, ECO:0000269|PubMed:21106529}; AltName: Full=Glutathione S-transferase omega 1-1; Short=GSTO 1-1; AltName: Full=Glutathione-dependent dehydroascorbate reductase; EC=1.8.5.1 {ECO:0000269|PubMed:107…	79.737	62.9464	63.5618	89.7342	23.2794	58.2263	18.2287	10.4635	31.8343	38.4378	72.6102	101.054	K00799	ko00480: Glutathione metabolism; ko00980: Metabolism of xenobiotics by cytochrome P450; ko00982: Drug metabolism - cytochrome P450; ko00983: Drug metabolism - other enzymes; ko01100: Metabolic pathways	0.154671	0.743067	0.885937	insig	-0.0846713	0.880147	0.973793	insig	0.0761469	0.756753	0.959724	insig	-2.16774	0.000214185	0.00811055	down	-1.95672	1.64425e-06	2.11468e-05	down	-2.08622	1.53578e-05	0.00040131	down
Cna06073	p53 apoptosis effector related to PMP-22 [Alosa sapidissima]	PERP_HUMAN RecName: Full=p53 apoptosis effector related to PMP-22; AltName: Full=Keratinocyte-associated protein 1 {ECO:0000303|PubMed:12752121}; Short=KCP-1 {ECO:0000303|PubMed:12752121}; AltName: Full=P53-induced protein PIGPC1; AltName: Full=Transmembrane protein THW {ECO:0000303|PubMed:11062687};	254.339	214.322	185.559	266.591	113.217	253.788	95.1314	55.7083	65.9715	186.871	113.514	178.55	K10136	ko04115: p53 signaling pathway	-0.339554	0.371131	0.63352	insig	0.756118	0.120238	0.566504	insig	0.419392	0.168545	0.697145	insig	-1.48121	0.000874857	0.0219125	down	-1.76503	1.21776e-10	3.88964e-09	down	-2.23554	5.05557e-10	5.37936e-08	down
Cna06126	uncharacterized protein LOC125308550 [Alosa alosa]	--	7.2528	4.6609	6.1129	6.6488	0.0321	2.4978	1.1315	0.7422	3.3469	5.3561	1.4244	3.3325	--	--	-0.718809	0.21766	0.476121	insig	-0.335218	0.770699	0.940348	insig	-1.04292	0.327662	0.816927	insig	-1.3223	0.102553	0.413968	insig	-1.97556	0.000779129	0.00455103	down	-0.98038	0.406176	0.642018	insig
Cna06128	solute carrier family 22 member 7-like isoform X1 [Alosa alosa]	S22A7_RABIT RecName: Full=Solute carrier family 22 member 7; AltName: Full=Organic anion transporter 2; AltName: Full=rbOAT2;	6.1201	3.8842	4.4503	4.6056	0.0277	3.1535	0.5299	0.6039	2.4305	4.1473	1.8471	2.2246	K08204	--	-0.71793	0.141244	0.373069	insig	-0.219115	0.8393	0.962183	insig	-0.92783	0.369086	0.836536	insig	-1.52942	0.0558354	0.29965	insig	-2.18732	0.000632731	0.00381521	down	-1.30648	0.272061	0.518479	insig
Cna06172	uncharacterized protein si:ch211-248a14.8 [Clupea harengus]	--	20.3812	19.2977	16.0017	23.9033	9.1601	18.3866	5.7845	4.5091	3.6811	30.8968	6.3281	19.4744	K15281	--	0.146345	0.808486	0.918283	insig	0.193411	0.785968	0.944872	insig	0.339664	0.25071	0.765876	insig	-2.34394	0.000401185	0.0125795	down	-2.13988	7.74757e-12	2.99285e-10	down	-2.52965	4.12877e-10	4.43601e-08	down
Cna06216	isoaspartyl peptidase/L-asparaginase [Alosa alosa]	ASGL1_XENLA RecName: Full=Isoaspartyl peptidase/L-asparaginase; EC=3.4.19.5 {ECO:0000250|UniProtKB:Q7L266}; EC=3.5.1.1 {ECO:0000250|UniProtKB:Q7L266}; AltName: Full=Asparaginase-like protein 1; AltName: Full=Beta-aspartyl-peptidase; AltName: Full=Isoaspartyl dipeptidase; AltName: Full=L-asparagine amidohydrolase; Contains: RecName: Full=Isoaspartyl peptidase/L-asparaginase alpha chain; Contains: …	7.4983	6.7224	10.4784	9.5284	0	10.6416	1.998	0.4111	0.07	5.5558	4.0649	5.4954	K13051	ko00250: Alanine, aspartate and glutamate metabolism; ko01100: Metabolic pathways	-0.608299	0.153203	0.391039	insig	0.27267	0.831481	0.961083	insig	-0.325994	0.803336	0.9699	insig	-3.01512	0.00188877	0.036724	down	-3.57218	1.31715e-05	0.000134393	down	-3.2913	0.0410662	0.165096	down
Cna06222	heparan-alpha-glucosaminide N-acetyltransferase [Clupea harengus]	HGNAT_HUMAN RecName: Full=Heparan-alpha-glucosaminide N-acetyltransferase; EC=2.3.1.78; AltName: Full=Transmembrane protein 76;	51.9685	47.8492	39.7312	59.3131	0.2092	52.6467	16.717	7.1884	33.9745	95.4802	14.9353	57.1129	K10532	ko00531: Glycosaminoglycan degradation; ko01100: Metabolic pathways; ko04142: Lysosome	0.38581	0.555929	0.774452	insig	-0.751901	0.551795	0.865206	insig	-0.353792	0.767019	0.962188	insig	-1.92907	0.0125709	0.124862	down	-1.47339	0.0031214	0.014402	down	-1.16984	0.343575	0.586615	insig
Cna06234	hexokinase HKDC1 [Alosa sapidissima]	HKDC1_MOUSE RecName: Full=Hexokinase HKDC1 {ECO:0000305}; EC=2.7.1.1 {ECO:0000250|UniProtKB:Q2TB90}; AltName: Full=Hexokinase domain-containing protein 1 {ECO:0000305};	38.7928	52.2687	83.0241	52.0407	3.7361	110.57	21.5428	10.9336	16.0434	13.8344	45.0447	88.7146	K00844	ko00010: Glycolysis / Gluconeogenesis; ko00051: Fructose and mannose metabolism; ko00052: Galactose metabolism; ko00500: Starch and sucrose metabolism; ko00520: Amino sugar and nucleotide sugar metabolism; ko00524: Neomycin, kanamycin and gentamicin biosynthesis; ko01100: Metabolic pathways; ko01200: Carbon metabolism; ko01250: Biosynthesis of nucleotide sugars; ko04910: Insulin signaling pathway	-0.107579	0.878484	0.949582	insig	0.0913447	0.926784	0.983425	insig	-0.00196832	0.998144	0.999614	insig	-1.98618	0.00432112	0.0631076	down	-2.0414	1.94919e-07	3.14064e-06	down	-2.08329	0.0108165	0.0663073	down
Cna06238	tetraspanin-15 [Clupea harengus]	TSN15_MOUSE RecName: Full=Tetraspanin-15; Short=Tspan-15; AltName: Full=Transmembrane 4 superfamily member 15;	17.1868	15.7423	11.8466	14.2538	4.2946	14.9825	11.7134	4.5465	4.6473	16.0754	3.0823	14.1204	K17297	--	-0.289157	0.658438	0.838954	insig	0.210659	0.776935	0.942859	insig	-0.0722313	0.791748	0.967053	insig	-1.07249	0.152824	0.506467	insig	-1.298	0.00261687	0.0124798	down	-1.27557	0.00831487	0.0547432	down
Cna06251	LOW QUALITY PROTEIN: girdin-like [Alosa alosa]	GRDN_HUMAN RecName: Full=Girdin; AltName: Full=Akt phosphorylation enhancer; Short=APE; AltName: Full=Coiled-coil domain-containing protein 88A; AltName: Full=G alpha-interacting vesicle-associated protein; Short=GIV; AltName: Full=Girders of actin filament; AltName: Full=Hook-related protein 1; Short=HkRP1;	5.5447	5.9245	5.9112	5.5642	0.7102	6.6215	3.1983	2.828	3.4793	4.5199	1.4641	5.7432	K25392	--	-0.42643	0.461851	0.706857	insig	0.129758	0.8645	0.970212	insig	-0.283751	0.561677	0.912804	insig	-0.651801	0.301343	0.680223	insig	-1.01889	8.98944e-05	0.000720161	down	-0.779603	0.139762	0.353234	insig
Cna06254	clathrin heavy chain linker domain-containing protein 1 isoform X2 [Clupea harengus]	CLHC1_HUMAN RecName: Full=Clathrin heavy chain linker domain-containing protein 1;	0.876	0.8084	1.1799	1.4388	0	0.3999	0	0.1201	0.2864	0	0.7123	0.3094	K04646	ko04142: Lysosome; ko04144: Endocytosis	-1.4715	0.170762	0.415755	insig	0.722261	0.67514	0.912114	insig	-0.688327	0.492322	0.886115	insig	#N/A	#N/A	#N/A	insig	-2.93781	0.00298291	0.0138795	down	#N/A	#N/A	#N/A	insig
Cna06269	NLR family CARD domain-containing protein 3-like isoform X2 [Alosa sapidissima]	NLRC3_MOUSE RecName: Full=Protein NLRC3;	0.9977	0.7235	1.3602	0.8697	0.0205	0.8097	0.7522	0.2507	0.1139	0.3864	0.2479	0.9422	K22614	--	-0.809064	0.272115	0.535889	insig	-0.0340701	0.974262	0.994086	insig	-0.808124	0.300244	0.798111	insig	-0.929919	0.380692	0.748844	insig	-1.68505	0.0262389	0.0795764	down	-0.893688	0.406046	0.641962	insig
Cna06291	epoxide hydrolase 1 [Clupea harengus]	HYEP_RAT RecName: Full=Epoxide hydrolase 1 {ECO:0000305}; EC=3.3.2.9 {ECO:0000269|PubMed:9854022}; AltName: Full=Epoxide hydratase; AltName: Full=Microsomal epoxide hydrolase; Short=mEH {ECO:0000305};	102.873	84.2928	103.945	114.854	41.7423	115.937	58.0844	36.0115	41.8513	117.639	65.9764	143.427	K01253	ko00980: Metabolism of xenobiotics by cytochrome P450	0.289464	0.514563	0.745291	insig	0.0118997	0.982185	0.995787	insig	0.306889	0.210303	0.729791	insig	-1.61701	0.00108429	0.0252965	down	-1.27128	1.25728e-06	1.65871e-05	down	-1.62657	7.08163e-08	3.98445e-06	down
Cna06343	inositol polyphosphate multikinase-like isoform X1 [Clupea harengus]	IPMK_RAT RecName: Full=Inositol polyphosphate multikinase {ECO:0000303|PubMed:11226235}; EC=2.7.1.140 {ECO:0000250|UniProtKB:Q8NFU5}; EC=2.7.1.151 {ECO:0000269|PubMed:11226235}; EC=2.7.1.153 {ECO:0000269|PubMed:16123124}; AltName: Full=Inositol 1,3,4,6-tetrakisphosphate 5-kinase;	68.0552	60.0132	50.9023	57.8208	1.1496	51.9151	33.9026	6.5037	36.6886	35.0048	18.4925	57.2186	K00915	ko00562: Inositol phosphate metabolism; ko01100: Metabolic pathways; ko04070: Phosphatidylinositol signaling system	-0.549259	0.299753	0.565966	insig	-0.163669	0.868636	0.970847	insig	-0.699132	0.442363	0.866327	insig	-0.971863	0.172806	0.533731	insig	-1.45435	0.00619244	0.0252374	down	-0.805431	0.426282	0.658897	insig
Cna06369	C-factor [Alosa sapidissima]	CBR4_BOVIN RecName: Full=3-oxoacyl-[acyl-carrier-protein] reductase; EC=1.1.1.100 {ECO:0000250|UniProtKB:Q8N4T8}; AltName: Full=3-ketoacyl-[acyl-carrier-protein] reductase beta subunit {ECO:0000250|UniProtKB:Q8N4T8}; Short=KAR beta subunit {ECO:0000250|UniProtKB:Q8N4T8}; AltName: Full=Carbonyl reductase family member 4; Short=CBR4; AltName: Full=Quinone reductase CBR4; EC=1.6.5.10 {ECO:0000250|Un…	7.5898	5.0588	5.6971	6.1236	0.2972	4.3043	0.6242	0.7514	3.4858	1.4182	1.7143	5.138	K11153	ko00830: Retinol metabolism; ko01100: Metabolic pathways; ko01240: Biosynthesis of cofactors	-0.991185	0.132909	0.360955	insig	0.251071	0.783258	0.944585	insig	-0.7162	0.280107	0.784222	insig	-1.15995	0.22496	0.605633	insig	-2.08634	0.00244548	0.0117609	down	-1.40954	0.140334	0.353929	insig
Cna06417	shootin-1 [Clupea harengus]	SHOT1_DANRE RecName: Full=Shootin-1 {ECO:0000250|UniProtKB:A0MZ67};	14.7636	13.8433	14.2605	16.2774	0.141	13.8847	7.5989	2.3029	6.9311	22.5205	5.1228	12.8563	--	--	0.0304677	0.958514	0.982258	insig	-0.57132	0.608859	0.889681	insig	-0.529372	0.606479	0.925145	insig	-1.66494	0.0180334	0.154969	down	-1.56749	0.000234951	0.00165073	down	-1.08861	0.311128	0.55674	insig
Cna06421	hypothetical protein AALO_G00229460 [Alosa alosa]	PITX3_DANRE RecName: Full=Pituitary homeobox 3 {ECO:0000250|UniProtKB:O35160}; AltName: Full=Bicoid-like homeodomain transcription factor Pitx3 {ECO:0000312|EMBL:AAT72155.1}; AltName: Full=Homeobox protein PITX3; AltName: Full=Paired-like homeodomain transcription factor 3 {ECO:0000312|EMBL:AAR98874.1};	0.7254	0.7013	0.1808	0.1061	0	0.0509	0	0.1122	0	0.0898	0.7902	0.0813	K09357	--	-0.767295	0.475482	0.71659	insig	#N/A	#N/A	#N/A	insig	-3.16964	0.0013194	0.0642396	down	#N/A	#N/A	#N/A	insig	-3.79072	0.00605651	0.0247539	down	#N/A	#N/A	#N/A	insig
Cna06435	chitin synthase 1 [Clupea harengus]	CHS2_CAEEL RecName: Full=Chitin synthase chs-2 {ECO:0000305}; EC=2.4.1.16 {ECO:0000305|PubMed:16098962}; AltName: Full=Chitin-UDP acetyl-glucosaminyl transferase chs-2 {ECO:0000305};	261.69	239.891	205.941	270.604	0.7816	328.537	210.017	57.2925	98.4647	315.858	76.5431	340.224	K00698	ko00520: Amino sugar and nucleotide sugar metabolism; ko01100: Metabolic pathways	0.191399	0.754198	0.891474	insig	-0.466965	0.718022	0.92414	insig	-0.261482	0.834883	0.975412	insig	-1.43696	0.0401535	0.247922	down	-1.18112	0.00463189	0.0198135	down	-0.965101	0.445061	0.674302	insig
Cna06451	leucine-rich repeat-containing protein 1 isoform X1 [Alosa alosa]	LRRC1_HUMAN RecName: Full=Leucine-rich repeat-containing protein 1; AltName: Full=LANO adapter protein; AltName: Full=LAP and no PDZ protein;	17.902	23.5001	36.9332	22.4701	4.5999	29.5164	9.8269	5.5684	10.8286	17.8653	12.1052	34.8286	K16175	ko04530: Tight junction	-0.139776	0.807216	0.917436	insig	-0.123389	0.851665	0.965956	insig	-0.252733	0.605229	0.924875	insig	-1.69178	0.00333869	0.0543283	down	-1.77277	6.69012e-06	7.39148e-05	down	-1.56745	0.000439614	0.00605714	down
Cna06453	protein FAM83B [Clupea harengus]	FA83B_MOUSE RecName: Full=Protein FAM83B {ECO:0000305};	2.0718	2.1319	2.2611	2.1812	0.0656	1.5131	1.9921	0.8182	0.441	1.3966	0.2427	1.078	K23930	--	-1.11747	0.0903598	0.287421	insig	0.332147	0.738521	0.93123	insig	-0.769969	0.314578	0.808704	insig	-0.131842	0.877148	0.970259	insig	-1.1914	0.0279438	0.0833928	down	-0.458423	0.618886	0.79963	insig
Cna06491	isoaspartyl peptidase/L-asparaginase [Alosa sapidissima]	ASGL1_DANRE RecName: Full=Isoaspartyl peptidase/L-asparaginase; EC=3.4.19.5 {ECO:0000250|UniProtKB:Q7L266}; EC=3.5.1.1 {ECO:0000250|UniProtKB:Q7L266}; AltName: Full=Asparaginase-like protein 1; AltName: Full=Beta-aspartyl-peptidase; AltName: Full=Isoaspartyl dipeptidase; AltName: Full=L-asparagine amidohydrolase; Contains: RecName: Full=Isoaspartyl peptidase/L-asparaginase alpha chain; Contains: …	14.3829	13.602	11.1353	16.965	1.6252	14.0633	4.266	1.9752	10.4986	18.7116	1.2888	4.046	K13051	ko00250: Alanine, aspartate and glutamate metabolism; ko01100: Metabolic pathways	-0.603821	0.478598	0.718324	insig	0.452274	0.653759	0.904637	insig	-0.134658	0.787907	0.9662	insig	-0.892212	0.366691	0.738532	insig	-1.42339	0.0122636	0.044061	down	-1.33546	0.0768394	0.244846	insig
Cna06541	protein O-GlcNAcase [Alosa sapidissima]	OGA_HUMAN RecName: Full=Protein O-GlcNAcase {ECO:0000303|PubMed:11148210, ECO:0000303|PubMed:11788610, ECO:0000305}; Short=OGA {ECO:0000303|PubMed:20863279}; EC=3.2.1.169 {ECO:0000269|PubMed:11148210, ECO:0000269|PubMed:11788610, ECO:0000269|PubMed:18586680, ECO:0000269|PubMed:20863279, ECO:0000269|PubMed:22365600, ECO:0000305|PubMed:20673219}; AltName: Full=Beta-N-acetylglucosaminidase {ECO:0000…	27.4125	42.1655	59.4796	27.4149	13.8865	26.5328	25.3797	14.4128	23.704	26.4744	20.978	19.2104	K15719	--	-0.877194	0.0326863	0.151994	insig	0.465481	0.311047	0.745866	insig	-0.410633	0.391296	0.847199	insig	-0.387863	0.290226	0.671061	insig	-1.21411	0.00145629	0.00766621	down	-0.854295	0.0376211	0.15648	insig
Cna06552	PDZ domain-containing protein 7a [Clupea harengus]	PDZD7_HUMAN RecName: Full=PDZ domain-containing protein 7 {ECO:0000305};	1.3581	2.3158	2.6754	0.6575	0.0547	0.6312	0.0804	0.0496	0.0507	2.3833	0	0.5277	K21882	--	-1.02469	0.386984	0.647671	insig	-1.12433	0.433859	0.81	insig	-2.08654	0.000345898	0.026725	down	-4.34689	0.00349752	0.0556312	down	-5.30838	1.75058e-12	7.61111e-11	down	-3.2419	0.00055926	0.00732113	down
Cna06607	secretion associated, Ras related GTPase 1Ab [Alosa sapidissima]	SAR1B_BOVIN RecName: Full=GTP-binding protein SAR1b {ECO:0000305};	0.9681	0.5673	1.4126	0.9485	0.325	0.8302	0.4459	0.4423	0.5124	0.2517	1.4432	0.5129	K07953	ko04141: Protein processing in endoplasmic reticulum	-0.405321	0.600069	0.803188	insig	0.301931	0.699104	0.918168	insig	-0.109024	0.827119	0.974779	insig	-0.854073	0.331872	0.710736	insig	-1.22657	0.048561	0.127024	down	-1.16295	0.021614	0.108226	down
Cna06681	peroxisomal N(1)-acetyl-spermine/spermidine oxidase [Clupea harengus]	PAOX_BOVIN RecName: Full=Peroxisomal N(1)-acetyl-spermine/spermidine oxidase; EC=1.5.3.13 {ECO:0000250|UniProtKB:Q8C0L6}; AltName: Full=Polyamine oxidase; Flags: Precursor;	53.5244	53.4291	51.3098	71.1417	4.75	55.09	28.1492	11.6861	24.8591	110.142	19.6451	116.111	K00308	ko04146: Peroxisome	0.77919	0.244293	0.50755	insig	-0.999451	0.260766	0.710851	insig	-0.20818	0.729657	0.95391	insig	-2.33946	0.00106852	0.0251285	down	-1.49408	2.26924e-06	2.81401e-05	down	-1.33336	0.0413435	0.165563	down
Cna06686	succinate--hydroxymethylglutarate CoA-transferase isoform X1 [Clupea harengus]	SUCHY_HUMAN RecName: Full=Succinate--hydroxymethylglutarate CoA-transferase; EC=2.8.3.13; AltName: Full=Dermal papilla-derived protein 13; AltName: Full=SuccinylCoA:glutarate-CoA transferase; Flags: Precursor;	9.8899	8.1619	10.2423	12.0116	2.7987	10.3507	3.9132	1.9512	4.3371	17.4454	3.8122	8.7382	K18703	--	0.18974	0.750115	0.889556	insig	-0.0770069	0.91017	0.980467	insig	0.123127	0.607968	0.925208	insig	-1.91862	0.0038842	0.0589836	down	-1.66449	2.48913e-06	3.04153e-05	down	-1.83431	1.00615e-06	3.93861e-05	down
Cna06709	pyridine nucleotide-disulfide oxidoreductase domain-containing protein 2 [Clupea harengus]	PYRD2_BOVIN RecName: Full=Pyridine nucleotide-disulfide oxidoreductase domain-containing protein 2 {ECO:0000250|UniProtKB:Q8N2H3}; EC=1.-.-.-;	37.4342	36.861	40.7618	31.5484	2.9285	34.1747	8.6487	7.131	27.4373	56.5694	8.5688	51.9775	K09516	ko00830: Retinol metabolism	0.163462	0.812375	0.919469	insig	-0.818861	0.355396	0.769057	insig	-0.64259	0.253878	0.769418	insig	-1.82687	0.0245333	0.187302	down	-1.59423	0.00212644	0.0104799	down	-1.00128	0.188852	0.422813	insig
Cna06712	aspartate aminotransferase, cytoplasmic [Alosa sapidissima]	AATC_CHICK RecName: Full=Aspartate aminotransferase, cytoplasmic {ECO:0000250|UniProtKB:P17174}; Short=cAspAT; EC=2.6.1.1 {ECO:0000250|UniProtKB:P13221}; EC=2.6.1.3 {ECO:0000250|UniProtKB:P13221}; AltName: Full=Cysteine aminotransferase, cytoplasmic; AltName: Full=Cysteine transaminase, cytoplasmic; Short=cCAT; AltName: Full=Glutamate oxaloacetate transaminase 1; AltName: Full=Transaminase A;	128.194	103.365	105.688	38.8309	169.776	54.8052	34.7906	27.6887	28.6132	49.5952	25.5875	84.5828	K14454	ko00220: Arginine biosynthesis; ko00250: Alanine, aspartate and glutamate metabolism; ko00270: Cysteine and methionine metabolism; ko00330: Arginine and proline metabolism; ko00350: Tyrosine metabolism; ko00360: Phenylalanine metabolism; ko00400: Phenylalanine, tyrosine and tryptophan biosynthesis; ko01100: Metabolic pathways; ko01200: Carbon metabolism; ko01210: 2-Oxocarboxylic acid metabolism; …	-0.933258	0.0849377	0.276575	insig	1.87545	0.0895558	0.509637	insig	0.938716	1	1	insig	-1.16242	0.0467237	0.270794	down	-2.03769	5.8725e-16	4.25182e-14	down	-3.03334	0.00363989	0.0302501	down
Cna06773	exportin-1 isoform X1 [Alosa sapidissima]	XPO1_HUMAN RecName: Full=Exportin-1; Short=Exp1; AltName: Full=Chromosome region maintenance 1 protein homolog;	10.4275	23.4445	43.6625	16.2072	5.5447	21.0641	13.7689	9.3385	17.6107	22.5684	10.1467	26.1859	K14290	ko03008: Ribosome biogenesis in eukaryotes; ko03013: Nucleocytoplasmic transport; ko03250: Viral life cycle - HIV-1	-0.28199	0.665499	0.842589	insig	-0.241659	0.682486	0.913883	insig	-0.517073	0.405651	0.850408	insig	-0.894029	0.10328	0.415698	insig	-1.11852	0.0364467	0.102207	down	-0.649149	0.0821205	0.255153	insig
Cna06799	hypothetical protein NFI96_030918, partial [Prochilodus magdalenae]	UBR2_HUMAN RecName: Full=E3 ubiquitin-protein ligase UBR2; EC=2.3.2.27 {ECO:0000250|UniProtKB:Q6WKZ8}; AltName: Full=N-recognin-2; AltName: Full=RING-type E3 ubiquitin transferase UBR2; AltName: Full=Ubiquitin-protein ligase E3-alpha-2; AltName: Full=Ubiquitin-protein ligase E3-alpha-II;	41.9103	50.6505	74.0053	48.3722	0.7471	45.1546	10.9034	2.506	11.4713	38.1258	4.5782	31.0918	K10626	--	-1.04415	0.158756	0.399092	insig	0.185915	0.869625	0.971042	insig	-0.844918	0.38871	0.846353	insig	-2.01067	0.0150825	0.139418	down	-2.98596	7.84863e-09	1.75414e-07	down	-2.18903	0.0343589	0.147569	down
Cna06807	potassium channel subfamily K member 1b [Clupea harengus]	KCNK1_HUMAN RecName: Full=Potassium channel subfamily K member 1; AltName: Full=Inward rectifying potassium channel protein TWIK-1 {ECO:0000303|PubMed:8605869}; AltName: Full=Potassium channel K2P1 {ECO:0000303|PubMed:15820677}; AltName: Full=Potassium channel KCNO1;	9.9745	7.7581	10.1137	6.8353	0.1646	10.7848	5.5652	2.5207	2.5766	4.0636	3.0736	10.4459	K04912	--	-0.510155	0.402784	0.659809	insig	-0.129853	0.902095	0.978322	insig	-0.624015	0.503883	0.891185	insig	-1.12747	0.115828	0.441341	insig	-1.57874	0.000126749	0.000966732	down	-0.998364	0.306737	0.552457	insig
Cna06845	hypothetical protein AALO_G00234800 [Alosa alosa]	TM87B_MOUSE RecName: Full=Transmembrane protein 87B {ECO:0000305}; Flags: Precursor;	11.299	11.4637	5.8128	10.3462	3.7087	10.4425	7.5714	3.6458	4.8733	6.4326	5.6147	5.0131	--	--	-0.651961	0.167834	0.41139	insig	0.824214	0.0712268	0.472902	insig	0.174316	0.667343	0.939351	insig	-0.408209	0.479591	0.813827	insig	-1.0067	0.0365852	0.102515	down	-1.23215	0.00354092	0.0296625	down
Cna06876	uncharacterized protein si:dkey-191g9.7 [Alosa sapidissima]	GRIN2_CHICK RecName: Full=GRIN2-like protein; AltName: Full=G protein-regulated inducer of neurite outgrowth 2-like protein; AltName: Full=G(o)-alpha-interacting protein 6;	2.4359	1.6971	0.962	1.2944	0	1.7333	1.2055	0.7562	0.4049	3.0349	0.4272	1.0438	--	--	-0.0638769	0.936036	0.973523	insig	-0.690464	0.593325	0.881218	insig	-0.739731	0.502394	0.890628	insig	-1.25133	0.174424	0.53696	insig	-1.25809	0.0450008	0.120165	down	-0.555842	0.641762	0.815023	insig
Cna06881	neurotrypsin [Alosa alosa]	NETR_NOMLE RecName: Full=Neurotrypsin; EC=3.4.21.-; AltName: Full=Serine protease 12; Flags: Precursor;	5.0383	4.9167	1.8749	2.4626	0.0695	2.7512	2.3002	1.278	1.6934	2.0199	0	2.241	K09624	--	-1.29732	0.241699	0.504808	insig	0.151854	0.916282	0.981698	insig	-1.11701	0.199968	0.722678	insig	-0.104591	0.929831	0.9848	insig	-1.33193	0.0104644	0.0387777	down	-0.265774	0.755589	0.882919	insig
Cna06935	bifunctional 3'-phosphoadenosine 5'-phosphosulfate synthase 2a isoform X1 [Clupea harengus]	PAPS2_HUMAN RecName: Full=Bifunctional 3'-phosphoadenosine 5'-phosphosulfate synthase 2 {ECO:0000305|PubMed:23824674}; Short=PAPS synthase 2; Short=PAPSS 2; AltName: Full=Sulfurylase kinase 2; Short=SK 2; Short=SK2; Includes: RecName: Full=Sulfate adenylyltransferase {ECO:0000305|PubMed:23824674}; EC=2.7.7.4 {ECO:0000305|PubMed:11773860, ECO:0000305|PubMed:19474428, ECO:0000305|PubMed:23824674, E…	31.0102	36.5816	35.9398	36.9982	2.7367	61.6055	16.0907	6.2737	10.2204	13.2814	46.6654	37.3185	K13811	ko00230: Purine metabolism; ko00450: Selenocompound metabolism; ko00920: Sulfur metabolism; ko01100: Metabolic pathways	-0.0115347	0.982248	0.992401	insig	0.0455645	0.957349	0.989611	insig	0.0454642	0.950405	0.991999	insig	-1.9091	0.00145484	0.0308967	down	-1.87256	1.30713e-07	2.17764e-06	down	-1.96716	0.0111658	0.067812	down
Cna06936	bifunctional 3'-phosphoadenosine 5'-phosphosulfate synthase 2-like [Alosa sapidissima]	PAPS1_MOUSE RecName: Full=Bifunctional 3'-phosphoadenosine 5'-phosphosulfate synthase 1; Short=PAPS synthase 1; Short=PAPSS 1; AltName: Full=Sulfurylase kinase 1; Short=SK 1; Short=SK1; Includes: RecName: Full=Sulfate adenylyltransferase; EC=2.7.7.4 {ECO:0000269|PubMed:7493984}; AltName: Full=ATP-sulfurylase; AltName: Full=Sulfate adenylate transferase; Short=SAT; Includes: RecName: Full=Adenylyl…	32.4213	33.143	24.6681	29.0618	3.3552	45.4343	6.9494	7.0579	3.395	9.3013	20.6261	26.4762	K13811	ko00230: Purine metabolism; ko00450: Selenocompound metabolism; ko00920: Sulfur metabolism; ko01100: Metabolic pathways	-0.56564	0.276034	0.540936	insig	0.47274	0.53629	0.85796	insig	-0.0783664	0.896493	0.985529	insig	-1.96973	0.00507944	0.069839	down	-2.49464	8.84551e-08	1.5471e-06	down	-2.45	0.000841961	0.00998636	down
Cna06939	phosphatidylcholine:ceramide cholinephosphotransferase 1 [Alosa alosa]	SMS1_RAT RecName: Full=Phosphatidylcholine:ceramide cholinephosphotransferase 1; EC=2.7.8.27 {ECO:0000250|UniProtKB:Q86VZ5}; AltName: Full=Protein Mob; AltName: Full=Sphingomyelin synthase 1; AltName: Full=Transmembrane protein 23;	32.7806	42.3016	34.6826	26.9202	24.7093	38.4589	14.2635	5.9913	5.4978	25.2762	11.6113	15.0646	K04714	ko00600: Sphingolipid metabolism; ko01100: Metabolic pathways	-0.982203	0.0209118	0.113551	insig	1.38407	0.0384047	0.375904	up	0.398705	0.463609	0.87403	insig	-1.36122	0.0186271	0.158055	down	-2.28816	1.87912e-08	3.88075e-07	down	-2.74246	2.78201e-05	0.000659551	down
Cna07015	regulator of microtubule dynamics protein 2 isoform X6 [Alosa sapidissima]	RMD2_XENTR RecName: Full=Regulator of microtubule dynamics protein 2; Short=RMD-2; AltName: Full=Protein FAM82A1;	28.546	21.7028	21.3084	27.8751	16.6156	21.8495	12.4621	6.2851	11.2693	29.5138	3.7437	15.033	K23293	--	-0.448968	0.521426	0.75042	insig	0.96104	0.259567	0.710463	insig	0.510263	0.281543	0.78477	insig	-1.05679	0.155177	0.51098	insig	-1.43981	4.73954e-06	5.41179e-05	down	-2.00584	0.000123566	0.00222649	down
Cna07041	noncompact myelin-associated protein isoform X1 [Alosa alosa]	--	12.6004	9.2646	10.0262	9.8651	0.2229	7.7492	2.2934	2.9959	2.5584	4.8549	8.886	6.156	--	--	-0.61058	0.0928282	0.292827	insig	-0.244252	0.783007	0.944585	insig	-0.842117	0.32552	0.81571	insig	-1.56807	0.00189193	0.036724	down	-2.1378	1.39043e-08	2.92782e-07	down	-1.33027	0.138394	0.351093	insig
Cna07049	phospholipase B1, membrane-associated-like [Clupea harengus]	PLB1_MONDO RecName: Full=Phospholipase B1, membrane-associated; Short=Phospholipase B; AltName: Full=Lysophospholipase; EC=3.1.1.5 {ECO:0000250|UniProtKB:O54728}; AltName: Full=Phospholipase A2; EC=3.1.1.4 {ECO:0000250|UniProtKB:O54728}; AltName: Full=Phospholipase B/lipase; Short=PLB/LIP; AltName: Full=Triacylglycerol lipase; EC=3.1.1.3 {ECO:0000250|UniProtKB:O54728}; Flags: Precursor;	434.897	396.635	387.05	328.724	1.327	384.453	171.981	109.28	85.9064	507.016	43.2322	468.566	K14621	ko00564: Glycerophospholipid metabolism; ko00565: Ether lipid metabolism; ko00590: Arachidonic acid metabolism; ko00591: Linoleic acid metabolism; ko00592: alpha-Linolenic acid metabolism; ko01100: Metabolic pathways	-0.112288	0.886909	0.952217	insig	-0.697241	0.602119	0.886361	insig	-0.795236	0.508751	0.894249	insig	-1.84324	0.0251075	0.190424	down	-1.89322	4.5836e-09	1.0771e-07	down	-1.13902	0.342471	0.585441	insig
Cna07050	phospholipase B1, membrane-associated-like [Clupea harengus]	PLB1_CAVPO RecName: Full=Phospholipase B1, membrane-associated; Short=Phospholipase B; AltName: Full=Lysophospholipase; EC=3.1.1.5 {ECO:0000250|UniProtKB:O54728}; AltName: Full=Phospholipase A2; EC=3.1.1.4 {ECO:0000250|UniProtKB:O54728}; AltName: Full=Phospholipase B/lipase; Short=PLB/LIP; AltName: Full=Triacylglycerol lipase; EC=3.1.1.3 {ECO:0000250|UniProtKB:O54728}; Flags: Precursor;	4.2458	1.6527	2.502	1.2584	0	1.4095	1.4366	0.6651	0.0567	2.1879	0.6576	0.1071	K14621	ko00564: Glycerophospholipid metabolism; ko00565: Ether lipid metabolism; ko00590: Arachidonic acid metabolism; ko00591: Linoleic acid metabolism; ko00592: alpha-Linolenic acid metabolism; ko01100: Metabolic pathways	-1.45227	0.1264	0.351169	insig	-0.210758	0.881744	0.973839	insig	-1.62725	0.0899412	0.576901	insig	-0.737659	0.586142	0.867529	insig	-2.14345	0.0159966	0.054303	down	-0.523004	0.717059	0.861726	insig
Cna07056	uncharacterized protein LOC121718386 [Alosa sapidissima]	--	8.517	12.3075	10.6006	13.0625	0.6087	12.6246	4.8714	3.13	6.2107	9.5266	1.0922	10.941	--	--	-0.388476	0.622748	0.81774	insig	0.159914	0.878008	0.973793	insig	-0.210227	0.770356	0.962882	insig	-0.998806	0.249288	0.630008	insig	-1.31922	0.000959404	0.00540558	down	-1.15708	0.130168	0.338431	insig
Cna07097	complement C1q-like protein 2 [Clupea harengus]	C1QL2_HUMAN RecName: Full=Complement C1q-like protein 2; AltName: Full=C1q and tumor necrosis factor-related protein 10; Short=C1q/TNF-related protein 10; Flags: Precursor;	318.662	275.68	321.237	236.034	3.4513	269.151	113.52	92.9328	96.8729	682.457	109.651	398.915	K23284	--	0.496283	0.442762	0.692381	insig	-1.3683	0.218633	0.68126	insig	-0.859484	0.38942	0.846418	insig	-2.29989	0.000683957	0.0182526	down	-1.74386	2.22052e-12	9.44404e-11	down	-0.925499	0.352009	0.593757	insig
Cna07113	ankyrin repeat domain-containing protein 6 [Clupea harengus]	ANKR6_HUMAN RecName: Full=Ankyrin repeat domain-containing protein 6; AltName: Full=Diversin;	1.0064	0.5908	0.5658	0.1367	0.1327	0.0328	0	0.0361	0	0.1542	0	0.3142	K21435	--	-1.98731	0.0545439	0.209261	insig	#N/A	#N/A	#N/A	insig	-2.12928	0.013192	0.258122	down	#N/A	#N/A	#N/A	insig	-5.89498	4.94548e-05	0.000426411	down	#N/A	#N/A	#N/A	insig
Cna07123	endoribonuclease Dicer isoform X2 [Alosa alosa]	DICER_DANRE RecName: Full=Endoribonuclease Dicer; EC=3.1.26.3;	2.4309	1.9989	2.0074	1.5132	0.5552	1.693	1.2378	0.9447	1.1588	0.6584	0.4296	1.5335	K11592	--	-1.13878	0.059025	0.219755	insig	0.749735	0.28548	0.728863	insig	-0.390369	0.1546	0.680382	insig	-0.0209918	0.975561	0.994796	insig	-1.10214	0.000360511	0.00236791	down	-0.76358	0.0266988	0.124289	insig
Cna07150	stonin-2 isoform X5 [Alosa sapidissima]	STON2_HUMAN RecName: Full=Stonin-2; AltName: Full=Stoned B;	8.705	5.0068	4.6483	6.3743	0.962	5.4817	5.0698	2.8104	1.7302	4.1225	1.8471	2.9315	K20067	--	-0.933243	0.0631685	0.229445	insig	0.606242	0.294888	0.736063	insig	-0.315256	0.484033	0.882711	insig	-0.22141	0.726274	0.926238	insig	-1.10163	0.0253024	0.0774249	down	-0.826311	0.145169	0.361023	insig
Cna07151	forkhead box protein N3 [Clupea harengus]	FOXN3_XENTR RecName: Full=Forkhead box protein N3;	6.4336	5.6286	3.7925	5.2373	6.4201	4.0111	3.8498	2.0348	2.7733	6.0581	2.5966	2.7892	K09407	--	-0.377858	0.434055	0.684312	insig	1.29747	0.117919	0.561428	insig	0.913818	0.227653	0.744128	insig	-0.729027	0.170761	0.531907	insig	-1.04946	0.00205523	0.0101921	down	-2.02182	0.00821511	0.0542988	down
Cna07159	hypothetical protein AALO_G00241640 [Alosa alosa]	--	90.2127	110.299	108.15	61.5493	1.0584	50.9799	41.0735	14.9045	22.1163	71.8183	37.3316	56.4917	--	--	-0.795607	0.0423995	0.179544	insig	-0.678992	0.47722	0.831554	insig	-1.46365	0.116503	0.624427	insig	-1.45714	0.00405624	0.0606627	down	-2.19575	8.62683e-10	2.32773e-08	down	-0.776809	0.415847	0.6501	insig
Cna07166	ankyrin repeat and EF-hand domain-containing protein 1 [Alosa sapidissima]	ANKE1_HUMAN RecName: Full=Ankyrin repeat and EF-hand domain-containing protein 1; AltName: Full=Ankyrin repeat domain-containing protein 5;	1.1866	0.9223	1.0772	0.9956	0.4467	0.9133	0.2526	0.3976	0.2869	2.9691	0.3122	1.2881	K15009	--	0.635242	0.417573	0.670889	insig	-0.593207	0.501079	0.842257	insig	0.00827059	0.982177	0.997679	insig	-2.55732	0.0056982	0.0756449	down	-1.87542	0.000840933	0.00485787	down	-1.95298	0.0009118	0.0105605	down
Cna07172	intersectin-2b isoform X2 [Alosa sapidissima]	ITSN2_MOUSE RecName: Full=Intersectin-2; AltName: Full=EH domain and SH3 domain regulator of endocytosis 2; Short=EH and SH3 domains protein 2; AltName: Full=SH3 domain-containing protein 1B;	4.1064	6.3994	5.3537	5.2406	1.3368	5.1794	3.49	3.2589	1.6933	3.8823	2.1346	1.968	K20045	--	-0.906226	0.0403075	0.173671	insig	0.772561	0.117225	0.561428	insig	-0.127939	0.680564	0.942801	insig	-0.176014	0.768094	0.940892	insig	-1.03585	0.0203238	0.065533	down	-0.950164	0.0537421	0.196052	insig
Cna07173	hypothetical protein AALO_G00242450 [Alosa alosa]	ITSN2_HUMAN RecName: Full=Intersectin-2; AltName: Full=SH3 domain-containing protein 1B; AltName: Full=SH3P18; AltName: Full=SH3P18-like WASP-associated protein;	9.8479	12.3865	16.0009	11.5319	3.7375	13.2359	6.4836	6.0955	5.7153	11.7833	11.3506	5.8011	K20045	--	-0.349574	0.395929	0.655017	insig	0.269879	0.550936	0.864984	insig	-0.0771258	0.820067	0.973157	insig	-0.90119	0.0529302	0.290871	insig	-1.20743	0.000802109	0.00466244	down	-1.17659	0.000923066	0.0106604	down
Cna07187	spermatogenesis-associated protein 17 [Clupea harengus]	SPT17_HUMAN RecName: Full=Spermatogenesis-associated protein 17;	1.1133	1.8964	2.16	2.6213	0	0.484	0.1151	0	0	6.083	2.1338	0	K25546	--	0.702134	0.579752	0.789138	insig	-1.55556	0.398433	0.793914	insig	-0.822452	0.468888	0.875974	insig	-6.54227	0.000761878	0.019749	down	-5.74156	6.31287e-06	7.02899e-05	down	#N/A	#N/A	#N/A	insig
Cna07203	frizzled-3b isoform X1 [Clupea harengus]	FZD3_MOUSE RecName: Full=Frizzled-3; Short=Fz-3; Short=mFz3; Flags: Precursor;	16.3593	18.5321	17.2511	13.9091	0.4667	16.3237	10.6961	5.5287	3.1263	14.758	2.8261	16.7308	K02329	ko04150: mTOR signaling pathway; ko04310: Wnt signaling pathway; ko04916: Melanogenesis	-0.457639	0.494008	0.73022	insig	-0.299633	0.7687	0.939559	insig	-0.743652	0.371901	0.838265	insig	-1.21078	0.117259	0.444074	insig	-1.60853	0.000348897	0.00230502	down	-0.906205	0.321359	0.56612	insig
Cna07230	zinc finger FYVE domain-containing protein 1-like isoform X1 [Clupea harengus]	ZFYV1_MOUSE RecName: Full=Zinc finger FYVE domain-containing protein 1;	2.0682	2.0919	1.1786	1.4825	0.282	1.0748	1.088	0.4478	0.4577	1.8255	0.4269	0.7572	K17603	ko04140: Autophagy - animal	-0.718432	0.259399	0.523057	insig	0.0627893	0.929712	0.984075	insig	-0.640833	0.0979629	0.593771	insig	-0.953443	0.211901	0.589089	insig	-1.61085	0.000920407	0.00522838	down	-1.01356	0.0478658	0.181771	down
Cna07244	PREDICTED: uncharacterized protein LOC108874512 [Lates calcarifer]	VTXB_SYNVE RecName: Full=Verrucotoxin subunit beta; Short=VTX subunit beta;	23.6182	10.2397	17.2647	10.3444	0.075	18.3027	0.1102	0.085	0	12.9727	1.7907	0.0164	K12567	--	-1.73536	0.177661	0.425377	insig	0.894977	0.593094	0.88116	insig	-0.830076	0.485278	0.882882	insig	-6.4809	2.13953e-05	0.00157726	down	-8.18714	3.34322e-34	1.56099e-31	down	-7.36997	6.13135e-07	2.55882e-05	down
Cna07245	uncharacterized protein LOC125302718 isoform X1 [Alosa alosa]	VTXB_SYNVE RecName: Full=Verrucotoxin subunit beta; Short=VTX subunit beta;	1.9339	2.6796	4.3915	1.347	0.0273	0.8996	0	0	0	3.3949	1.0467	5.4677	K05717	ko04510: Focal adhesion; ko04512: ECM-receptor interaction; ko04810: Regulation of actin cytoskeleton	0.283598	0.682774	0.852456	insig	-2.30136	0.0237663	0.310728	down	-1.99959	0.0226227	0.339612	down	-10.8185	7.94714e-14	9.71842e-11	down	-10.4757	4.2375e-16	3.10625e-14	down	-8.50802	5.23304e-07	2.23e-05	down
Cna07247	LOW QUALITY PROTEIN: sphingosine-1-phosphate phosphatase 1 [Alosa sapidissima]	SGPP1_RAT RecName: Full=Sphingosine-1-phosphate phosphatase 1 {ECO:0000305}; Short=SPPase1; Short=Spp1; EC=3.1.3.- {ECO:0000250|UniProtKB:Q9BX95}; AltName: Full=Sphingosine-1-phosphatase 1;	17.8385	21.4293	13.9127	10.3279	2.0611	16.901	6.5896	4.0212	2.3898	20.053	1.4215	13.6668	K04716	ko00600: Sphingolipid metabolism; ko01100: Metabolic pathways	-0.459887	0.569625	0.78282	insig	-0.202567	0.83282	0.961167	insig	-0.652046	0.184762	0.711244	insig	-1.7933	0.0387703	0.243059	down	-2.1912	2.44093e-07	3.81838e-06	down	-1.58424	0.010007	0.0625986	down
Cna07248	calcium homeostasis modulator protein 6-like [Oncorhynchus mykiss]	--	5.9905	12.5179	9.1262	10.6577	0	4.4104	2.9369	0.5828	5.7583	24.4539	1.4404	6.194	--	--	0.317944	0.730331	0.879537	insig	-1.27066	0.364157	0.773953	insig	-0.933267	0.387659	0.845523	insig	-2.19274	0.0505165	0.283988	insig	-1.7972	0.0175024	0.0582357	down	-0.913402	0.495533	0.713929	insig
Cna07257	nesprin-2-like [Alosa sapidissima]	--	10.6747	13.7302	7.3254	10.6036	1.0558	15.1399	4.449	3.0659	6.8553	20.1357	1.1367	5.5544	--	--	-0.132528	0.880922	0.949859	insig	-0.00305916	0.997702	0.999702	insig	-0.120165	0.851324	0.97862	insig	-1.24534	0.187415	0.556589	insig	-1.30814	0.00402735	0.0176529	down	-1.2391	0.0724953	0.236107	insig
Cna07258	hypothetical protein AGOR_G00105690 [Albula goreensis]	SYNE2_HUMAN RecName: Full=Nesprin-2 {ECO:0000305}; AltName: Full=KASH domain-containing protein 2; Short=KASH2; AltName: Full=Nuclear envelope spectrin repeat protein 2; AltName: Full=Nucleus and actin connecting element protein; Short=Protein NUANCE; AltName: Full=Synaptic nuclear envelope protein 2; Short=Syne-2;	17.9031	18.7433	13.3412	13.8508	2.5035	12.8626	9.1425	6.6024	12.0825	27.6064	2.211	8.1801	K19326	--	-0.289831	0.717	0.872668	insig	-0.26465	0.772309	0.940792	insig	-0.539974	0.106595	0.60787	insig	-0.784676	0.347936	0.723542	insig	-1.00826	0.00224202	0.0109463	down	-0.515616	0.203434	0.440425	insig
Cna07260	mucin-3B-like [Clupea harengus]	MUC17_HUMAN RecName: Full=Mucin-17; Short=MUC-17; AltName: Full=Small intestinal mucin-3; Short=MUC-3; Flags: Precursor;	114.002	119.755	101.927	135.079	0.9212	178.544	38.1437	21.5286	33.2267	88.0078	83.6073	278.309	K22023	--	0.579818	0.332956	0.598571	insig	-0.703207	0.558136	0.867207	insig	-0.107983	0.924672	0.988503	insig	-2.67278	2.52962e-05	0.0017588	down	-2.03237	6.02952e-17	4.8685e-15	down	-1.96979	0.0814165	0.25359	insig
Cna07279	formin-like [Clupea harengus]	FMN_CHICK RecName: Full=Formin; AltName: Full=Limb deformity protein;	1.3127	1.2544	1.2014	0.5951	0	1.3656	0.7456	0.491	0.1098	0.8348	0.5916	0.8006	K10367	--	-0.650414	0.108999	0.321714	insig	-0.280242	0.818212	0.956644	insig	-0.923193	0.437538	0.863292	insig	-1.0284	0.207692	0.58308	insig	-1.63574	0.0124881	0.0446734	down	-0.745612	0.589006	0.779999	insig
Cna07332	Golgi resident protein GCP60 isoform X2 [Clupea harengus]	GCP60_HUMAN RecName: Full=Golgi resident protein GCP60; AltName: Full=Acyl-CoA-binding domain-containing protein 3; AltName: Full=Golgi complex-associated protein 1; Short=GOCAP1; AltName: Full=Golgi phosphoprotein 1; Short=GOLPH1; AltName: Full=PBR- and PKA-associated protein 7; AltName: Full=Peripheral benzodiazepine receptor-associated protein PAP7; Contains: RecName: Full=Golgi resident prote…	37.8207	36.0234	30.5145	34.5391	12.583	22.2207	27.0324	11.575	18.0842	38.0495	20.7944	22.7321	K23935	ko05132: Salmonella infection	-0.263037	0.493477	0.729743	insig	0.12844	0.801735	0.950188	insig	-0.137707	0.673277	0.941081	insig	-0.869549	0.0767603	0.354144	insig	-1.07608	0.00100749	0.00563753	down	-0.994472	0.0220946	0.110032	insig
Cna07333	Golgi resident protein GCP60 isoform X2 [Clupea harengus]	GCP60_RAT RecName: Full=Golgi resident protein GCP60; AltName: Full=Acyl-CoA-binding domain-containing protein 3; AltName: Full=DMT1-associated protein; Short=DAP; AltName: Full=Golgi complex-associated protein 1; Short=GOCAP1; AltName: Full=Golgi phosphoprotein 1; Short=GOLPH1;	41.8638	39.7117	32.6709	34.0495	11.0836	21.6332	29.7255	13.7629	15.9619	39.8127	11.3829	17.6458	K23935	ko05132: Salmonella infection	-0.628839	0.261366	0.524879	insig	0.269975	0.683923	0.914802	insig	-0.370093	0.236333	0.752754	insig	-0.559599	0.403522	0.764358	insig	-1.12929	0.00297094	0.0138441	down	-0.818137	0.0699019	0.231278	insig
Cna07334	Golgi resident protein GCP60 isoform X2 [Clupea harengus]	GCP60_HUMAN RecName: Full=Golgi resident protein GCP60; AltName: Full=Acyl-CoA-binding domain-containing protein 3; AltName: Full=Golgi complex-associated protein 1; Short=GOCAP1; AltName: Full=Golgi phosphoprotein 1; Short=GOLPH1; AltName: Full=PBR- and PKA-associated protein 7; AltName: Full=Peripheral benzodiazepine receptor-associated protein PAP7; Contains: RecName: Full=Golgi resident prote…	31.1055	29.1267	23.4741	23.2897	11.1243	20.7947	21.2705	9.9713	8.305	31.5192	4.7467	12.4894	K23935	ko05132: Salmonella infection	-0.670988	0.323443	0.588892	insig	0.585177	0.463228	0.825876	insig	-0.095627	0.789446	0.966629	insig	-0.656468	0.397554	0.761813	insig	-1.26676	0.00232568	0.0112858	down	-1.22931	0.0204508	0.103956	down
Cna07349	cell growth regulator with EF hand domain protein 1 [Clupea harengus]	CGRE1_HUMAN RecName: Full=Cell growth regulator with EF hand domain protein 1 {ECO:0000305}; AltName: Full=Cell growth regulatory gene 11 protein; AltName: Full=Hydrophobestin; Flags: Precursor;	55.3199	54.1376	53.5173	51.7478	1.5501	38.1852	13.5893	7.4598	21.7203	64.6312	20.0028	36.9133	--	--	-0.318319	0.529211	0.755378	insig	-0.523704	0.560512	0.867854	insig	-0.831252	0.2968	0.795283	insig	-1.86505	0.00260119	0.0459831	down	-2.11975	5.15503e-08	9.63597e-07	down	-1.33702	0.117694	0.317992	insig
Cna07356	lipid droplet-associated hydrolase [Alosa sapidissima]	LDAH_CHICK RecName: Full=Lipid droplet-associated hydrolase {ECO:0000250|UniProtKB:Q8BVA5}; EC=3.1.1.- {ECO:0000250|UniProtKB:Q8BVA5}; AltName: Full=Lipid droplet-associated serine hydrolase {ECO:0000250|UniProtKB:Q8BVA5};	8.0105	9.4449	10.7777	7.1924	5.3594	9.3769	6.2719	3.1985	5.7072	6.1959	9.0292	16.8623	--	--	0.310744	0.546843	0.767289	insig	-0.062299	0.928031	0.983744	insig	0.248479	0.609254	0.925443	insig	-1.45416	0.0108147	0.113263	down	-1.08701	0.000807792	0.00469166	down	-1.39111	0.00877267	0.057069	down
Cna07358	uncharacterized protein C1orf115 homolog [Clupea harengus]	CA115_HUMAN RecName: Full=Uncharacterized protein C1orf115;	192.969	187.227	215.562	168.244	69.6502	189.938	46.7642	26.5013	68.2811	128.975	28.3622	133.445	--	--	-0.897415	0.152843	0.390594	insig	0.843537	0.252369	0.706401	insig	-0.0497735	0.856783	0.979327	insig	-1.43162	0.039728	0.246516	down	-2.26308	3.2034e-10	9.42501e-09	down	-2.26766	3.61313e-07	1.61464e-05	down
Cna07360	hypothetical protein AALO_G00247780 [Alosa alosa]	SH3Y1_BOVIN RecName: Full=SH3 domain-containing YSC84-like protein 1;	11.2952	10.225	14.39	14.7767	2.4087	10.5963	7.1851	3.833	7.0474	13.9133	12.62	9.6199	K20523	--	0.080919	0.799458	0.913278	insig	-0.245032	0.555261	0.866019	insig	-0.156612	0.652266	0.937116	insig	-1.31401	0.000770725	0.0199286	down	-1.18235	0.000295878	0.00199964	down	-1.07217	0.00556269	0.041481	down
Cna07419	hypothetical protein INR49_018030 [Caranx melampygus]	MYO6_PIG RecName: Full=Unconventional myosin-VI; AltName: Full=Unconventional myosin-6;	10.8397	12.0284	12.6612	8.1991	0.8187	12.2574	2.5406	1.4859	2.1517	8.9827	1.1018	11.4857	K10358	ko04814: Motor proteins; ko05132: Salmonella infection	-0.560814	0.477519	0.71816	insig	-0.0776152	0.938503	0.985007	insig	-0.612177	0.313093	0.807131	insig	-2.20477	0.017139	0.150264	down	-2.69854	3.6668e-10	1.06715e-08	down	-2.13054	0.00267791	0.0239765	down
Cna07420	myosin VI, partial [Amia calva]	MYO6_PIG RecName: Full=Unconventional myosin-VI; AltName: Full=Unconventional myosin-6;	6.2708	4.6637	7.5936	3.6695	0.2375	5.2844	2.2691	0	0.9913	6.2076	0.7191	5.7785	K10358	ko04814: Motor proteins; ko05132: Salmonella infection	-0.397734	0.625573	0.819435	insig	-0.533878	0.617847	0.891714	insig	-0.885968	0.188109	0.713759	insig	-2.4749	0.0626456	0.317567	insig	-2.79329	0.00191129	0.00960248	down	-1.92668	0.128623	0.336406	insig
Cna07421	Unconventional myosin-VI [Collichthys lucidus]	MYO6_HUMAN RecName: Full=Unconventional myosin-VI; AltName: Full=Unconventional myosin-6;	12.152	11.3574	22.5058	8.0887	0.8975	13.3127	0.8795	3.2575	4.5784	16.9416	0	12.5901	K10358	ko04814: Motor proteins; ko05132: Salmonella infection	-0.498761	0.655738	0.83798	insig	-0.434846	0.747197	0.93396	insig	-0.884566	0.188641	0.713933	insig	-2.06826	0.145941	0.496277	insig	-2.51551	0.00126646	0.00679178	down	-1.64683	0.0880029	0.26655	insig
Cna07422	hypothetical protein cypCar_00048504, partial [Cyprinus carpio]	MYO6_HUMAN RecName: Full=Unconventional myosin-VI; AltName: Full=Unconventional myosin-6;	8.6616	12.1809	12.2134	6.7388	1.1631	5.9306	0.8548	1.1873	2.4273	8.8666	6.4563	7.2658	K10358	ko04814: Motor proteins; ko05132: Salmonella infection	-0.454221	0.313656	0.579816	insig	-0.567678	0.309533	0.745195	insig	-0.998108	0.01234	0.249683	insig	-2.62915	0.00090125	0.0224384	down	-3.03259	1.18074e-06	1.57125e-05	down	-2.05811	0.0032065	0.0274674	down
Cna07423	Myosin lever arm [Sus scrofa]	MYO6_PIG RecName: Full=Unconventional myosin-VI; AltName: Full=Unconventional myosin-6;	3.0638	6.1095	11.3484	4.5521	0.7071	4.5451	1.4551	0.5775	0.787	2.4642	1.4273	5.0217	K10358	ko04814: Motor proteins; ko05132: Salmonella infection	-1.05819	0.194063	0.446021	insig	0.179766	0.82888	0.960293	insig	-0.858188	0.19866	0.722678	insig	#N/A	#N/A	#N/A	insig	-3.07332	0.000167829	0.00123319	down	-2.25853	0.00263368	0.0236552	down
Cna07424	hypothetical protein JZ751_002508 [Albula glossodonta]	MYO6_BOVIN RecName: Full=Unconventional myosin-VI {ECO:0000305}; AltName: Full=Unconventional myosin-6 {ECO:0000305};	11.2339	17.48	26.8194	8.5124	1.426	11.8582	2.6677	2.9996	6.3126	15.2474	4.4485	13.4687	K10358	ko04814: Motor proteins; ko05132: Salmonella infection	-0.622868	0.335182	0.600415	insig	-0.547835	0.468083	0.827635	insig	-1.15383	0.0461437	0.459622	down	-1.81002	0.0198865	0.164447	down	-2.37385	3.74034e-05	0.00033459	down	-1.26307	0.0568482	0.203307	insig
Cna07425	Unconventional myosin-VI [Liparis tanakae]	MYO6_BOVIN RecName: Full=Unconventional myosin-VI {ECO:0000305}; AltName: Full=Unconventional myosin-6 {ECO:0000305};	18.7864	20.1815	38.3072	17.8638	0.8409	20.6154	3.914	2.0983	9.3593	25.8448	7.0723	27.4628	K10358	ko04814: Motor proteins; ko05132: Salmonella infection	-0.227122	0.731186	0.879911	insig	-0.718319	0.436796	0.812482	insig	-0.929187	0.236677	0.753444	insig	-2.37305	0.00342535	0.0548611	down	-2.53356	3.51791e-05	0.000317603	down	-1.65121	0.0680731	0.227763	insig
Cna07426	PREDICTED: unconventional myosin-VI-like, partial [Paralichthys olivaceus]	MYO6_BOVIN RecName: Full=Unconventional myosin-VI {ECO:0000305}; AltName: Full=Unconventional myosin-6 {ECO:0000305};	16.2556	17.7087	32.4377	18.5052	1.8599	21.1106	3.231	2.7618	8.9396	23.8164	8.5329	16.456	K10358	ko04814: Motor proteins; ko05132: Salmonella infection	-0.340809	0.55922	0.776661	insig	-0.229227	0.755798	0.937814	insig	-0.555757	0.369551	0.837022	insig	-2.05387	0.00708736	0.0861632	down	-2.33452	0.000136968	0.00103548	down	-1.82114	0.0164196	0.0889405	down
Cna07495	taxilin beta b [Alosa alosa]	TXLNB_HUMAN RecName: Full=Beta-taxilin; AltName: Full=Muscle-derived protein 77; Short=hMDP77;	2.3192	0.6407	1.8966	0.8019	0.0667	0.165	0.0327	0.2725	0.1857	1.1951	0.0898	1.258	--	--	-0.778612	0.407298	0.663593	insig	-1.33923	0.240475	0.69852	insig	-2.08648	0.0106947	0.230817	down	-2.62548	0.0359262	0.233324	down	-3.36447	0.000108501	0.000846181	down	#N/A	#N/A	#N/A	insig
Cna07513	uncharacterized protein si:ch73-242m19.1 [Alosa sapidissima]	CC162_MOUSE RecName: Full=Coiled-coil domain-containing protein 162 {ECO:0000305};	3.7073	2.2336	3.1512	5.7088	0.0817	2.5636	0.2403	0.445	0.8955	4.3467	0.7012	3.8428	--	--	0.104358	0.881241	0.950004	insig	-0.287308	0.792081	0.947476	insig	-0.168373	0.857732	0.979824	insig	-2.82441	0.000730825	0.0191108	down	-2.65707	1.34757e-06	1.7659e-05	down	-2.52943	0.0144424	0.0817378	down
Cna07557	leucine-rich repeat-containing protein 9 [Alosa alosa]	LRRC9_MOUSE RecName: Full=Leucine-rich repeat-containing protein 9;	0.2578	0.3149	0.5026	0.6322	0.0902	0.3345	0.1326	0.1364	0.0418	0.0437	0.445	0.0659	K23456	--	-0.993168	0.294418	0.560782	insig	1.16094	0.244594	0.701244	insig	0.194159	0.707228	0.950602	insig	#N/A	#N/A	#N/A	insig	-1.92253	0.0128114	0.0456231	down	-2.14475	0.00428866	0.0342385	down
Cna07562	tau-tubulin kinase 2 isoform X2 [Clupea harengus]	TTBK2_HUMAN RecName: Full=Tau-tubulin kinase 2; EC=2.7.11.1;	0.5068	0.7882	0.6325	0.5447	0.1139	0.6638	0.1435	0.2879	0.1585	0.4017	0.1642	0.428	K08815	--	-0.815617	0.213429	0.471083	insig	0.519528	0.48694	0.835088	insig	-0.268858	0.551465	0.910227	insig	-1.01601	0.308791	0.688856	insig	-1.79733	0.00936003	0.0354308	down	-1.55206	0.0312928	0.137949	down
Cna07639	hypothetical protein AALO_G00245740 [Alosa alosa]	TRAF3_MOUSE RecName: Full=TNF receptor-associated factor 3 {ECO:0000312|MGI:MGI:108041}; EC=2.3.2.27; AltName: Full=CD40 receptor-associated factor 1 {ECO:0000303|PubMed:7533327}; Short=CRAF1 {ECO:0000312|MGI:MGI:108041}; AltName: Full=CD40-binding protein {ECO:0000312|MGI:MGI:108041}; Short=CD40BP {ECO:0000312|MGI:MGI:108041}; AltName: Full=RING-type E3 ubiquitin transferase TRAF3 {ECO:0000305};	13.2627	10.0831	9.3181	10.8333	1.2955	5.0332	5.4409	5.2127	5.566	10.812	4.6843	1.6477	K03174	ko04620: Toll-like receptor signaling pathway; ko04621: NOD-like receptor signaling pathway; ko04622: RIG-I-like receptor signaling pathway; ko05168: Herpes simplex virus 1 infection	-0.873258	0.17321	0.419503	insig	0.106463	0.891629	0.976068	insig	-0.758971	0.0882744	0.574416	insig	-0.322798	0.634791	0.890704	insig	-1.14573	0.000139814	0.0010544	down	-0.430184	0.369392	0.609289	insig
Cna07687	protein Daple [Clupea harengus]	DAPLE_DANRE RecName: Full=Protein Daple {ECO:0000303|PubMed:30948426}; AltName: Full=Coiled-coil domain-containing protein 88C {ECO:0000312|ZFIN:ZDB-GENE-100419-3};	2.709	3.1536	3.5324	1.9977	0.7349	2.8264	1.0803	1.5561	1.7042	3.9723	0.6593	3.2219	K25811	ko04310: Wnt signaling pathway	-0.123525	0.862079	0.943052	insig	-0.279302	0.732169	0.929243	insig	-0.401297	0.291444	0.792039	insig	-1.16777	0.169683	0.530251	insig	-1.2384	0.0121502	0.0437416	down	-0.885555	0.104175	0.296163	insig
Cna07710	L-2-hydroxyglutarate dehydrogenase, mitochondrial [Clupea harengus]	L2HDH_BOVIN RecName: Full=L-2-hydroxyglutarate dehydrogenase, mitochondrial; EC=1.1.99.2; AltName: Full=Duranin; Flags: Precursor;	25.6242	26.0472	29.4752	22.801	30.6951	21.4185	9.2892	5.8606	13.0923	34.589	4.9765	21.2809	K00109	ko00650: Butanoate metabolism; ko01100: Metabolic pathways	-0.29474	0.662269	0.841007	insig	1.11154	0.247453	0.702559	insig	0.813253	0.268681	0.776116	insig	-1.47492	0.0439184	0.261386	down	-1.70394	6.28681e-07	8.95412e-06	down	-2.5764	0.000929498	0.0107224	down
Cna07738	transport Sec23A [Labeo rohita]	SC23A_DANRE RecName: Full=Protein transport protein Sec23A {ECO:0000305}; AltName: Full=SEC23-related protein A;	34.3637	41.0791	28.9232	24.8361	21.3782	43.8981	18.8806	12.5832	10.0178	13.166	13.637	42.6713	K14006	ko04141: Protein processing in endoplasmic reticulum	-0.429735	0.478654	0.71834	insig	0.830085	0.29097	0.732938	insig	0.402759	0.437406	0.863292	insig	-1.11378	0.0954285	0.397021	insig	-1.48699	1.46221e-05	0.000147929	down	-1.94224	0.00087893	0.0103038	down
Cna07740	transport Sec23A [Labeo rohita]	SC23A_MOUSE RecName: Full=Protein transport protein Sec23A {ECO:0000305}; AltName: Full=SEC23-related protein A;	42.1271	54.0253	51.0365	32.3787	24.9861	56.3932	37.6752	14.1524	19.849	20.0139	29.4486	76.9592	K14006	ko04141: Protein processing in endoplasmic reticulum	-0.0713364	0.906671	0.961013	insig	0.268534	0.728902	0.928441	insig	0.199464	0.680444	0.942778	insig	-1.23423	0.0691543	0.335285	insig	-1.24692	0.000841942	0.00485978	down	-1.50179	0.00936783	0.059899	down
Cna07756	galectin-3b isoform X2 [Alosa sapidissima]	LEG3_RAT RecName: Full=Galectin-3; Short=Gal-3; AltName: Full=35 kDa lectin; AltName: Full=Carbohydrate-binding protein 35; Short=CBP 35; AltName: Full=Galactose-specific lectin 3; AltName: Full=IgE-binding protein; AltName: Full=Laminin-binding protein; AltName: Full=Lectin L-29; AltName: Full=Mac-2 antigen;	41.7318	29.1552	36.1863	41.7765	0.7924	22.632	9.1953	4.5413	2.1469	1.9379	50.511	4.2234	K06831	--	-0.948172	1	1	insig	0.193554	0.8787	0.973793	insig	-0.746407	0.399244	0.849377	insig	-2.00456	0.0539064	0.293597	insig	-2.93561	7.00319e-09	1.58665e-07	down	-2.22721	0.0231869	0.113326	down
Cna07758	beclin 1-associated autophagy-related key regulator [Alosa sapidissima]	BAKOR_HUMAN RecName: Full=Beclin 1-associated autophagy-related key regulator {ECO:0000303|PubMed:19050071}; Short=Barkor {ECO:0000303|PubMed:19050071}; AltName: Full=Autophagy-related protein 14-like protein {ECO:0000303|PubMed:19270696}; Short=Atg14L {ECO:0000303|PubMed:19270696};	10.0277	16.3125	22.05	12.411	4.9841	8.8058	7.8792	4.6081	8.8318	20.7225	3.6542	10.5129	K17889	ko04140: Autophagy - animal	-0.367586	0.586011	0.793728	insig	-0.046598	0.950618	0.988123	insig	-0.414668	0.375764	0.839971	insig	-1.06706	0.118884	0.4466	insig	-1.37269	0.000855221	0.00492716	down	-1.00812	0.0153732	0.0851461	down
Cna07774	inositol-trisphosphate 3-kinase A [Alosa alosa]	IP3KA_MOUSE RecName: Full=Inositol-trisphosphate 3-kinase A; EC=2.7.1.127 {ECO:0000250|UniProtKB:P23677}; AltName: Full=Inositol 1,4,5-trisphosphate 3-kinase A; Short=IP3 3-kinase A; Short=IP3K A; Short=InsP 3-kinase A;	32.4024	38.8601	41.8769	37.4406	0.8293	38.8291	16.3049	19.8253	17.789	118.371	10.7073	45.9245	K00911	ko00562: Inositol phosphate metabolism; ko01100: Metabolic pathways; ko04020: Calcium signaling pathway; ko04070: Phosphatidylinositol signaling system	0.736155	0.331681	0.597162	insig	-1.30511	0.242483	0.700305	insig	-0.558026	0.539257	0.904014	insig	-1.98416	0.0119813	0.121443	down	-1.18903	0.00028869	0.00195784	down	-0.671226	0.466765	0.69152	insig
Cna07776	bromo adjacent homology domain-containing 1 protein isoform X2 [Clupea harengus]	BAHD1_HUMAN RecName: Full=Bromo adjacent homology domain-containing 1 protein; Short=BAH domain-containing protein 1;	3.9856	4.2409	3.5876	1.8843	3.8807	2.3986	1.3536	1.5444	0.4576	2.5311	0.166	1.3625	--	--	-1.41135	0.0808889	0.268297	insig	1.92732	0.0860204	0.502598	insig	0.506892	0.54222	0.905044	insig	-0.554747	0.573613	0.862165	insig	-1.91482	0.000393595	0.00255474	down	-2.47037	0.0103712	0.0643195	down
Cna07817	ral GTPase-activating protein subunit alpha-2 isoform X3 [Alosa sapidissima]	RGPA2_HUMAN RecName: Full=Ral GTPase-activating protein subunit alpha-2; AltName: Full=250 kDa substrate of Akt; Short=AS250; AltName: Full=p220;	8.5374	7.9441	6.5373	8.5438	2.4135	8.7654	3.8135	2.9965	4.0608	8.2591	3.9655	8.2924	K25768	--	-0.0447383	0.920198	0.966645	insig	0.143631	0.786054	0.944872	insig	0.105556	0.636995	0.932267	insig	-1.24933	0.0127252	0.125674	down	-1.23604	1.41448e-06	1.84346e-05	down	-1.39088	3.40748e-07	1.53633e-05	down
Cna07822	transmembrane protein 30Aa [Alosa sapidissima]	CC50A_CHICK RecName: Full=Cell cycle control protein 50A {ECO:0000250|UniProtKB:Q9NV96}; AltName: Full=P4-ATPase flippase complex beta subunit TMEM30A; AltName: Full=Transmembrane protein 30A;	29.6069	30.4129	33.8607	35.8104	11.8064	35.5969	21.5851	17.4893	10.9715	37.5295	16.2736	32.8706	--	--	-0.00227256	0.995957	0.998197	insig	0.195863	0.714036	0.923073	insig	0.197802	0.338782	0.823237	insig	-1.10002	0.0469256	0.271359	down	-1.04918	0.00341156	0.0154793	down	-1.29319	0.00251323	0.022867	down
Cna07831	C-C chemokine receptor type 6 [Clupea harengus]	CCR6_MOUSE RecName: Full=C-C chemokine receptor type 6; Short=C-C CKR-6; Short=CC-CKR-6; Short=CCR-6; AltName: Full=KY411; AltName: CD_antigen=CD196;	2.0221	1.6835	1.7164	1.9228	0	1.4871	0.4878	0.3952	0.8657	1.1445	0.6699	0.5456	K04181	ko04060: Cytokine-cytokine receptor interaction	-1.11378	0.0565688	0.21407	insig	0.422407	0.714379	0.923149	insig	-0.671936	0.472976	0.877338	insig	#N/A	#N/A	#N/A	insig	-1.79396	0.00333088	0.0151762	down	-1.15575	0.312992	0.558243	insig
Cna07841	protein FAM167A-like [Alosa alosa]	F167A_DANRE RecName: Full=Protein FAM167A;	1.1949	0.4078	2.6687	0.6015	0.2076	0.8984	0.0763	0.212	0.5056	0.603	0	0.1365	--	--	-2.41404	0.0537735	0.207499	insig	#N/A	#N/A	#N/A	insig	-0.99598	0.227086	0.743491	insig	#N/A	#N/A	#N/A	insig	-2.58094	0.0167151	0.0562179	down	#N/A	#N/A	#N/A	insig
Cna07862	arginase-2, mitochondrial [Alosa sapidissima]	ARGI2_HUMAN RecName: Full=Arginase-2, mitochondrial; EC=3.5.3.1 {ECO:0000269|PubMed:12859189}; AltName: Full=Arginase II; AltName: Full=Kidney-type arginase; AltName: Full=Non-hepatic arginase; AltName: Full=Type II arginase; Flags: Precursor;	102.481	106.376	85.8445	117.19	52.5066	111.41	34.528	43.0147	9.6123	117.41	33.2905	37.2246	K01476	ko00220: Arginine biosynthesis; ko00330: Arginine and proline metabolism; ko01100: Metabolic pathways; ko01230: Biosynthesis of amino acids	-0.562755	0.317245	0.583013	insig	0.978755	0.147766	0.605288	insig	0.415434	0.182551	0.707996	insig	-1.32335	0.083997	0.371535	insig	-1.83712	0.00120882	0.00654924	down	-2.29777	0.0013382	0.0142415	down
Cna07920	sprouty-related, EVH1 domain-containing protein 1 [Alosa sapidissima]	SPRE1_MOUSE RecName: Full=Sprouty-related, EVH1 domain-containing protein 1; Short=Spred-1;	5.1302	4.1493	2.1012	2.5799	2.2951	3.1974	2.5168	1.3389	1.1151	0.9522	1.1766	3.4497	K04703	--	-0.863751	0.225939	0.485851	insig	1.06628	0.205457	0.67074	insig	0.196166	0.754736	0.959724	insig	-0.556355	0.496641	0.822568	insig	-1.36246	0.0112323	0.0410632	down	-1.61453	0.0151347	0.0843281	down
Cna07954	serine dehydratase-like [Clupea harengus]	SDSL_HUMAN RecName: Full=Serine dehydratase-like; AltName: Full=L-serine deaminase; AltName: Full=L-serine dehydratase/L-threonine deaminase; AltName: Full=L-threonine dehydratase; Short=TDH; EC=4.3.1.19; AltName: Full=Serine dehydratase 2; Short=SDH 2; EC=4.3.1.17;	19.8161	16.4256	19.4967	20.5582	3.7382	17.427	9.5574	5.4671	5.7543	22.8968	8.5895	15.7429	K17989	ko00260: Glycine, serine and threonine metabolism; ko00270: Cysteine and methionine metabolism; ko00290: Valine, leucine and isoleucine biosynthesis; ko01100: Metabolic pathways; ko01200: Carbon metabolism; ko01230: Biosynthesis of amino acids	-0.132325	0.778368	0.903305	insig	-0.0642064	0.910788	0.980576	insig	-0.186015	0.527491	0.899929	insig	-1.52445	0.00488424	0.0680552	down	-1.60025	1.38147e-07	2.28591e-06	down	-1.45808	0.000141033	0.00245517	down
Cna08078	fibrinogen-like protein 1-like protein [Clupea harengus]	FGL1L_CHICK RecName: Full=Fibrinogen-like protein 1-like protein {ECO:0000305}; AltName: Full=Cytidine deaminase {ECO:0000303|PubMed:9792440}; Short=CDD {ECO:0000312|EMBL:AAC64000.1}; Flags: Precursor;	23.837	38.7007	23.6698	14.3269	12.2343	20.3244	10.0089	1.507	8.6265	28.3766	22.126	59.1923	K25360	--	0.491821	0.368556	0.631463	insig	-0.714749	0.323522	0.752521	insig	-0.224075	0.684995	0.943882	insig	-2.90211	7.18176e-05	0.00385612	down	-2.34352	4.83811e-05	0.000417992	down	-2.18578	0.00463667	0.0361327	down
Cna08084	cell cycle control protein 50B [Clupea harengus]	CC50B_HUMAN RecName: Full=Cell cycle control protein 50B; AltName: Full=P4-ATPase flippase complex beta subunit TMEM30B; AltName: Full=Transmembrane protein 30B;	11.9995	8.9368	14.5043	14.031	0.6454	10.6785	7.48	4.46	3.4883	14.2742	6.8648	5.6479	--	--	-0.330979	0.494275	0.730357	insig	-0.131857	0.868492	0.970847	insig	-0.452872	0.527506	0.899929	insig	-1.09349	0.0537325	0.293265	insig	-1.37465	0.000644857	0.00388071	down	-0.960792	0.202365	0.439382	insig
Cna08121	hypothetical protein AALO_G00247940 [Alosa alosa]	TTLL5_MOUSE RecName: Full=Tubulin polyglutamylase TTLL5 {ECO:0000303|PubMed:17499049}; EC=6.3.2.- {ECO:0000269|PubMed:17499049}; AltName: Full=Tubulin--tyrosine ligase-like protein 5;	2.8208	1.9872	2.8089	2.5744	0.3978	1.9669	1.1079	1.1826	1.0487	6.4148	3.5289	3.7173	K16602	--	0.928797	0.0251663	0.128705	insig	-1.35603	0.00875455	0.191188	down	-0.412986	0.267347	0.775304	insig	-2.29913	3.9711e-06	0.000411294	down	-1.32176	0.000429201	0.00274684	down	-0.946417	0.0332468	0.143771	insig
Cna08187	S9 family peptidase [Clupea harengus]	APEH_MOUSE RecName: Full=Acylamino-acid-releasing enzyme; Short=AARE; EC=3.4.19.1; AltName: Full=Acyl-peptide hydrolase; Short=APH; AltName: Full=Acylaminoacyl-peptidase;	76.0542	61.9514	109.835	131.392	3.4194	98.9653	39.8603	20.7825	44.4725	66.6005	55.5194	79.7563	K01303	--	-0.19554	0.628826	0.821172	insig	0.0853151	0.921311	0.982298	insig	-0.0976231	0.909712	0.987536	insig	-1.2953	0.00310123	0.0516372	down	-1.43618	0.000116163	0.000896816	down	-1.3816	0.106144	0.29919	insig
Cna08206	membrane-associated guanylate kinase, WW and PDZ domain-containing protein 3a isoform X1 [Clupea harengus]	MAGI3_MOUSE RecName: Full=Membrane-associated guanylate kinase, WW and PDZ domain-containing protein 3; AltName: Full=Membrane-associated guanylate kinase inverted 3; Short=MAGI-3;	8.0517	7.0292	5.592	8.262	2.2644	7.4127	4.3519	2.8602	2.3738	5.8476	6.8753	6.2284	K06112	--	-0.0374007	0.89641	0.9568	insig	0.161747	0.619669	0.892116	insig	0.129209	0.578106	0.916843	insig	-1.27657	0.00173532	0.0349768	down	-1.26599	0.000140334	0.0010572	down	-1.4426	6.2985e-05	0.00126339	down
Cna08238	unnamed protein product [Oncorhynchus mykiss]	--	5.7925	3.2245	3.4134	6.0087	0	5.7688	2.096	1.0587	0.9018	2.8236	0	1.0229	K17399	ko00270: Cysteine and methionine metabolism; ko01100: Metabolic pathways	-1.55082	0.142038	0.374273	insig	1.44993	0.381063	0.783459	insig	-0.0762548	0.940244	0.991266	insig	#N/A	#N/A	#N/A	insig	-1.79165	0.0128173	0.0456231	down	-1.75038	0.141722	0.35605	insig
Cna08240	DNA (cytosine-5)-methyltransferase 3B isoform X2 [Alosa alosa]	DNM3A_HUMAN RecName: Full=DNA (cytosine-5)-methyltransferase 3A; Short=Dnmt3a; EC=2.1.1.37 {ECO:0000269|PubMed:12138111}; AltName: Full=Cysteine methyltransferase DNMT3A {ECO:0000305}; EC=2.1.1.- {ECO:0000250|UniProtKB:O88508}; AltName: Full=DNA methyltransferase HsaIIIA; Short=DNA MTase HsaIIIA; Short=M.HsaIIIA;	7.0212	9.2358	7.7401	13.1711	0.3527	10.2034	5.0813	2.7847	5.2022	5.8905	0.8544	3.9897	K17399	ko00270: Cysteine and methionine metabolism; ko01100: Metabolic pathways	-1.03031	0.135116	0.363444	insig	1.00398	0.329029	0.754653	insig	-0.0147967	0.985651	0.998425	insig	-0.0944485	0.902043	0.977249	insig	-1.05881	0.0021087	0.0104093	down	-1.09244	0.196478	0.432362	insig
Cna08249	protein Flattop [Clupea harengus]	FLTOP_DANRE RecName: Full=Protein Flattop {ECO:0000305}; AltName: Full=Cilia- and flagella-associated protein 126 {ECO:0000305};	3.1975	3.1438	3.4125	5.7717	0.6404	2.1274	1.2355	1.4164	0.6125	0.5812	3.1509	0.8422	K25396	--	-1.08943	0.111835	0.326642	insig	1.04771	0.211284	0.674701	insig	-0.0186121	0.970292	0.994047	insig	-0.630786	0.489833	0.820142	insig	-1.69485	0.001841	0.00933449	down	-1.70179	0.0148512	0.0833276	down
Cna08270	LOW QUALITY PROTEIN: receptor tyrosine-protein kinase erbB-3b [Clupea harengus]	ERBB3_PONAB RecName: Full=Receptor tyrosine-protein kinase erbB-3; EC=2.7.10.1; AltName: Full=Proto-oncogene-like protein c-ErbB-3; Flags: Precursor;	34.1877	34.0609	58.4727	38.2334	0.71	44.1466	21.3334	11.4823	19.6048	22.6829	25.6793	39.9542	K05084	ko04010: MAPK signaling pathway; ko04012: ErbB signaling pathway; ko04020: Calcium signaling pathway	-0.413399	0.36523	0.628246	insig	-0.21999	0.82212	0.958359	insig	-0.619846	0.526287	0.899179	insig	-1.10813	0.0158764	0.143128	down	-1.46864	4.51301e-05	0.00039259	down	-0.89119	0.351653	0.59333	insig
Cna08281	nuclear receptor subfamily 1, group D, member 4a [Alosa sapidissima]	NR1D1_HUMAN RecName: Full=Nuclear receptor subfamily 1 group D member 1; AltName: Full=Rev-erbA-alpha; AltName: Full=V-erbA-related protein 1; Short=EAR-1;	13.6205	16.0968	5.2866	1.929	0.3852	1.1509	0.4719	0.6555	0.5509	5.0502	2.2465	7.5859	K03728	--	-1.08159	0.0893401	0.285641	insig	-1.97663	0.00292662	0.105166	down	-3.05027	9.7393e-09	7.49589e-06	down	-3.45654	1.45607e-07	2.72705e-05	down	-4.48085	6.19921e-19	6.40128e-17	down	-1.48252	0.00197378	0.0189849	down
Cna08324	plakophilin-1 [Alosa sapidissima]	PKP1_BOVIN RecName: Full=Plakophilin-1; AltName: Full=Band-6 protein; Short=B6P;	41.4379	43.4786	35.0412	30.187	0.2704	34.4086	7.7856	3.1825	5.3555	63.6781	7.3847	18.3879	K10387	--	-0.324467	0.655773	0.83798	insig	-0.589893	0.627236	0.895255	insig	-0.904093	0.401906	0.849569	insig	-2.81806	0.000245683	0.00902568	down	-3.07687	3.17238e-22	4.60381e-20	down	-2.2203	0.0403131	0.163398	down
Cna08325	hypothetical protein AALO_G00051010 [Alosa alosa]	TNNT2_BOVIN RecName: Full=Troponin T, cardiac muscle; Short=TnTc; AltName: Full=Cardiac muscle troponin T; Short=cTnT;	8.4648	7.5179	95.6111	6.8324	3.3438	6.1103	9.4027	3.2651	0.1011	1.6889	0.8804	2.0076	K12045	ko04260: Cardiac muscle contraction; ko04261: Adrenergic signaling in cardiomyocytes; ko04814: Motor proteins	-4.50818	1	1	insig	2.20337	0.000744883	0.0476795	up	-2.28364	1	1	insig	1.08563	0.373254	0.743511	insig	-3.37932	0.0376735	0.10488	down	-1.13261	0.332774	0.577301	insig
Cna08326	ladinin-1 isoform X2 [Clupea harengus]	TNNI1_HUMAN RecName: Full=Troponin I, slow skeletal muscle; AltName: Full=Troponin I, slow-twitch isoform;	74.0709	64.8011	61.742	92.1192	0.1144	78.7913	40.8978	19.4222	32.7434	69.967	18.0671	56.1114	K10371	ko04814: Motor proteins	-0.351835	0.531999	0.757183	insig	0.0623509	0.96279	0.991052	insig	-0.2765	0.83467	0.975403	insig	-1.01095	0.0996359	0.406542	insig	-1.29997	4.57144e-06	5.23656e-05	down	-1.06814	0.413329	0.648285	insig
Cna08340	suppressor of cytokine signaling 2-like [Clupea harengus]	CISH_CHICK RecName: Full=Cytokine-inducible SH2-containing protein; Short=CIS; AltName: Full=CIS-1; AltName: Full=Suppressor of cytokine signaling; Short=SOCS;	41.362	58.1106	83.0527	93.0511	6.0088	62.4861	18.4553	8.9585	9.2385	130.847	8.4717	16.0053	K04695	ko04910: Insulin signaling pathway	-0.158118	0.862119	0.943052	insig	0.02763	0.979636	0.995465	insig	-0.123373	0.850458	0.978511	insig	-2.41529	0.0081398	0.0941781	down	-2.51305	6.72072e-10	1.86597e-08	down	-2.43189	0.000207161	0.00333157	down
Cna08350	oxysterol-binding protein-related protein 2-like isoform X2 [Alosa alosa]	OSBL2_MOUSE RecName: Full=Oxysterol-binding protein-related protein 2; Short=ORP-2; Short=OSBP-related protein 2;	13.3715	15.8683	12.7963	14.9687	3.666	14.3302	5.9228	3.1918	5.6521	11.8939	2.8668	11.9886	K20174	--	-0.513168	0.402814	0.659809	insig	0.450217	0.524638	0.854655	insig	-0.051271	0.828439	0.975112	insig	-1.24295	0.067737	0.332052	insig	-1.69041	4.65645e-08	8.8584e-07	down	-1.68754	4.13451e-07	1.82343e-05	down
Cna08352	CDK5 and ABL1 enzyme substrate 2 isoform X2 [Alosa sapidissima]	CABL2_MOUSE RecName: Full=CDK5 and ABL1 enzyme substrate 2; AltName: Full=Interactor with CDK3 2; Short=Ik3-2;	11.1771	11.9735	29.8745	16.2628	0.8336	14.9266	4.5947	4.0026	12.6284	19.6188	4.3468	14.0537	--	--	-0.371512	0.587347	0.794804	insig	-0.338946	0.699429	0.918214	insig	-0.698193	0.384708	0.844399	insig	-1.20176	0.0939408	0.394117	insig	-1.51079	0.00955545	0.0360562	down	-0.856993	0.292941	0.538695	insig
Cna08379	LOW QUALITY PROTEIN: vacuolar protein sorting-associated protein 13D [Alosa alosa]	VP13D_HUMAN RecName: Full=Intermembrane lipid transfer protein VPS13D {ECO:0000305}; AltName: Full=Vacuolar protein sorting-associated protein 13D;	2.9225	3.0774	2.386	2.297	1.8505	2.0799	1.6814	1.2475	1.1535	1.8083	1.4687	1.2744	K19527	--	-0.797414	0.00741324	0.0548235	insig	1.09199	0.0776408	0.485762	insig	0.291336	0.599767	0.923148	insig	-0.440837	0.277183	0.660103	insig	-1.18905	3.76598e-05	0.000336323	down	-1.53345	0.010355	0.0642383	down
Cna08405	uncharacterized protein C14orf93-like [Alosa sapidissima]	--	0.4579	6.3456	30.6709	1.7417	0.7891	6.2705	0	0.6137	2.9799	7.2022	2.7305	0.1483	--	--	-1.88136	0.165238	0.408314	insig	0.0502613	0.967027	0.991667	insig	-1.82728	0.155431	0.681044	insig	-1.73933	0.275921	0.659097	insig	-3.56783	0.00910041	0.0346402	down	-1.78754	0.181418	0.412929	insig
Cna08416	probable tubulin polyglutamylase TTLL9 isoform X1 [Clupea harengus]	TTLL9_BOVIN RecName: Full=Probable tubulin polyglutamylase TTLL9 {ECO:0000250|UniProtKB:A2APC3}; EC=6.3.2.- {ECO:0000250|UniProtKB:A2APC3}; AltName: Full=Tubulin--tyrosine ligase-like protein 9;	1.6883	0.8162	3.1268	3.0197	0	1.0642	0.3055	0.4445	0.0826	0.0862	8.1499	0.039	K16603	--	0.484964	0.737507	0.883167	insig	-1.05607	0.574842	0.874399	insig	-0.551421	0.653953	0.937355	insig	#N/A	#N/A	#N/A	insig	-2.8617	0.000741336	0.0043647	down	-2.32034	0.097373	0.284102	insig
Cna08478	laminin subunit beta-2 [Alosa sapidissima]	LAMB2_MOUSE RecName: Full=Laminin subunit beta-2; AltName: Full=Laminin-11 subunit beta; AltName: Full=Laminin-14 subunit beta; AltName: Full=Laminin-15 subunit beta; AltName: Full=Laminin-3 subunit beta; AltName: Full=Laminin-4 subunit beta; AltName: Full=Laminin-7 subunit beta; AltName: Full=Laminin-9 subunit beta; AltName: Full=S-laminin subunit beta; Short=S-LAM beta; Flags: Precursor;	14.7093	15.0683	13.9907	22.8053	0.6849	17.5793	6.1662	4.1044	6.988	18.3021	6.3365	17.3521	K06243	ko04510: Focal adhesion; ko04512: ECM-receptor interaction	0.0658064	0.897713	0.957412	insig	-0.16794	0.853031	0.966723	insig	-0.0901788	0.910794	0.987822	insig	-1.64066	0.00385884	0.0586414	down	-1.51337	5.59809e-09	1.29425e-07	down	-1.46881	0.0725954	0.236273	insig
Cna08479	laminin subunit beta-1-like, partial [Seriola lalandi dorsalis]	LAMB1_MOUSE RecName: Full=Laminin subunit beta-1; AltName: Full=Laminin B1 chain; AltName: Full=Laminin-1 subunit beta; AltName: Full=Laminin-10 subunit beta; AltName: Full=Laminin-12 subunit beta; AltName: Full=Laminin-2 subunit beta; AltName: Full=Laminin-6 subunit beta; AltName: Full=Laminin-8 subunit beta; Flags: Precursor;	8.7159	11.0018	3.8113	7.367	0	5.7467	3.9424	0.7301	0.7463	10.9049	0.3609	4.7032	K06243	ko04510: Focal adhesion; ko04512: ECM-receptor interaction	-0.422425	0.675017	0.847512	insig	-0.448375	0.757309	0.937814	insig	-0.84022	0.404169	0.849801	insig	-2.00135	0.122126	0.452806	insig	-2.34926	0.00574921	0.0237009	down	-1.54876	0.23841	0.48022	insig
Cna08480	laminin subunit beta-2 [Alosa sapidissima]	LAMB1_MOUSE RecName: Full=Laminin subunit beta-1; AltName: Full=Laminin B1 chain; AltName: Full=Laminin-1 subunit beta; AltName: Full=Laminin-10 subunit beta; AltName: Full=Laminin-12 subunit beta; AltName: Full=Laminin-2 subunit beta; AltName: Full=Laminin-6 subunit beta; AltName: Full=Laminin-8 subunit beta; Flags: Precursor;	6.3025	9.3005	3.1484	4.7313	0.1837	6.2836	1.9805	1.3338	2.2155	8.5375	0	3.2219	K06243	ko04510: Focal adhesion; ko04512: ECM-receptor interaction	-0.542702	0.649097	0.833927	insig	-0.164445	0.911376	0.980576	insig	-0.684587	0.42527	0.858013	insig	-1.44648	0.253254	0.634694	insig	-1.91827	0.000528182	0.00328213	down	-1.2865	0.132183	0.341646	insig
Cna08481	hypothetical protein AGOR_G00138140 [Albula goreensis]	LAMB2_HUMAN RecName: Full=Laminin subunit beta-2; AltName: Full=Laminin B1s chain; AltName: Full=Laminin-11 subunit beta; AltName: Full=Laminin-14 subunit beta; AltName: Full=Laminin-15 subunit beta; AltName: Full=Laminin-3 subunit beta; AltName: Full=Laminin-4 subunit beta; AltName: Full=Laminin-7 subunit beta; AltName: Full=Laminin-9 subunit beta; AltName: Full=S-laminin subunit beta; Short=S-L…	8.3459	6.9164	2.7601	2.0785	0.1468	5.8051	0.4314	1.1985	0	4.262	1.4812	3.6672	K06243	ko04510: Focal adhesion; ko04512: ECM-receptor interaction	-0.795543	0.282611	0.548788	insig	-0.250961	0.811325	0.953974	insig	-1.0287	0.251232	0.766725	insig	-2.71969	0.0485142	0.277409	down	-3.49515	0.000886944	0.00507318	down	#N/A	#N/A	#N/A	insig
Cna08510	ankyrin repeat and SOCS box protein 8 [Alosa sapidissima]	ASB8_HUMAN RecName: Full=Ankyrin repeat and SOCS box protein 8; Short=ASB-8;	15.8834	17.1243	15.9514	20.0201	6.1183	12.5704	13.0868	6.2889	4.9607	19.4843	5.8345	9.6282	K10330	--	-0.386468	0.455852	0.702486	insig	0.443333	0.477263	0.831554	insig	0.0563199	0.833917	0.975246	insig	-0.865002	0.170742	0.531907	insig	-1.19492	0.00240371	0.0115989	down	-1.30239	0.00819472	0.054268	down
Cna08521	beta-1,4 N-acetylgalactosaminyltransferase 1a [Clupea harengus]	B4GN1_HUMAN RecName: Full=Beta-1,4 N-acetylgalactosaminyltransferase 1 {ECO:0000305}; EC=2.4.1.92 {ECO:0000269|PubMed:1601877, ECO:0000269|PubMed:7487055, ECO:0000269|PubMed:7890749}; AltName: Full=(N-acetylneuraminyl)-galactosylglucosylceramide; AltName: Full=GM2/GD2 synthase; AltName: Full=GalNAc-T;	2.4317	1.3061	0.5317	1.0919	0	0.9867	0.2566	0.3056	0.1735	0.1449	0.6545	0.5905	K00725	ko00600: Sphingolipid metabolism; ko00604: Glycosphingolipid biosynthesis - ganglio series; ko01100: Metabolic pathways	-1.52398	0.0684293	0.241298	insig	0.466221	0.709656	0.921356	insig	-1.03553	0.350611	0.827269	insig	-1.15732	0.275692	0.658928	insig	-2.64154	0.000696652	0.00414709	down	-1.63719	0.167841	0.394075	insig
Cna08532	hypothetical protein cypCar_00032164 [Cyprinus carpio]	LMBRL_DANRE RecName: Full=Limb region 1 homolog-like protein;	35.845	32.8698	48.5915	43.9235	24.0161	46.5556	10.8312	7.4294	7.5941	14.2666	3.3054	50.9677	K25215	--	-0.585104	0.512318	0.74374	insig	1.07548	0.283571	0.727818	insig	0.484941	0.251491	0.766811	insig	-1.82606	0.0648866	0.324147	insig	-2.35028	7.03883e-08	1.27042e-06	down	-2.88673	6.7828e-09	5.41525e-07	down
Cna08547	epidermal growth factor receptor kinase substrate 8-like protein 3b isoform X1 [Alosa sapidissima]	ES8L3_HUMAN RecName: Full=Epidermal growth factor receptor kinase substrate 8-like protein 3; Short=EPS8-like protein 3; AltName: Full=Epidermal growth factor receptor pathway substrate 8-related protein 3; Short=EPS8-related protein 3;	257.922	249.257	302.863	333.428	15.1151	332.965	118.844	67.9919	139.316	267.576	159.387	267.386	K17277	--	-0.114344	0.768019	0.898898	insig	-0.116492	0.884095	0.974289	insig	-0.219309	0.768996	0.962592	insig	-1.44334	0.00188052	0.0366158	down	-1.50003	7.67742e-07	1.06798e-05	down	-1.32622	0.0835225	0.258238	insig
Cna08572	LOW QUALITY PROTEIN: solute carrier organic anion transporter family member 4A1 [Clupea harengus]	SO4A1_HUMAN RecName: Full=Solute carrier organic anion transporter family member 4A1; Short=OATP4A1; AltName: Full=Colon organic anion transporter; AltName: Full=Organic anion transporter polypeptide-related protein 1; Short=OATP-RP1; Short=OATPRP1; Short=POAT; AltName: Full=Organic anion-transporting polypeptide E; Short=OATP-E; AltName: Full=Sodium-independent organic anion transporter E; AltNa…	11.5341	13.0899	11.4436	13.6052	0.2231	17.9508	10.2553	3.644	3.9223	11.9865	2.4973	10.4028	K14354	--	-0.402068	0.518207	0.747734	insig	0.207717	0.850162	0.965649	insig	-0.181988	0.854148	0.979118	insig	-0.888492	0.219034	0.598279	insig	-1.2279	0.00330597	0.0150947	down	-1.0912	0.289805	0.535521	insig
Cna08638	--	--	6.8456	1.6971	3.901	2.3367	0.7778	2.5639	0	0	0.7214	0	6.5419	8.013	--	--	0.339327	0.787504	0.90774	insig	-1.11362	0.405861	0.795193	insig	-0.768605	0.242676	0.760282	insig	-4.70194	0.0161032	0.144464	down	-4.28452	0.000881549	0.00504904	down	#N/A	#N/A	#N/A	insig
Cna08647	beta-1,4-galactosyltransferase 5 [Clupea harengus]	B4GT5_DANRE RecName: Full=Beta-1,4-galactosyltransferase 5 {ECO:0000305}; Short=Beta-1,4-GalTase 5; Short=Beta4Gal-T5; Short=b4Gal-T5; EC=2.4.1.-; AltName: Full=Beta-1,4-GalT II {ECO:0000250|UniProtKB:O43286}; AltName: Full=Glucosylceramide beta-1,4-galactosyltransferase; EC=2.4.1.274 {ECO:0000250|UniProtKB:O43286}; AltName: Full=Lactosylceramide synthase {ECO:0000250|UniProtKB:O43286}; Short=Lac…	11.8892	10.8161	5.7648	9.97	2.005	16.0887	4.8018	2.4232	1.7315	9.663	9.3156	26.2101	K09905	ko00512: Mucin type O-glycan biosynthesis; ko00600: Sphingolipid metabolism; ko01100: Metabolic pathways	0.820976	0.170734	0.415755	insig	-0.639136	0.379745	0.782884	insig	0.193588	0.718287	0.951209	insig	-2.71989	4.23055e-05	0.0026332	down	-1.84112	8.67453e-05	0.000698057	down	-2.08192	0.000598749	0.00772295	down
Cna08686	mitochondrial carnitine/acylcarnitine carrier protein [Alosa sapidissima]	MCAT_RAT RecName: Full=Mitochondrial carnitine/acylcarnitine carrier protein {ECO:0000305}; AltName: Full=Carnitine/acylcarnitine translocase; Short=CAC {ECO:0000303|PubMed:9032458}; Short=CACT; AltName: Full=Solute carrier family 25 member 20;	88.318	86.3828	132.225	141.271	11.2023	131.101	16.9666	11.8991	57.9744	189.996	59.7024	184.164	K15109	--	0.621813	0.268026	0.531976	insig	-0.668963	0.38594	0.78632	insig	-0.0355501	0.953547	0.992782	insig	-2.70703	0.000229122	0.0086134	down	-2.01907	0.000444073	0.00282602	down	-2.03315	0.0116157	0.0697244	down
Cna08699	IQ motif and SEC7 domain-containing protein 1-like isoform X2 [Clupea harengus]	IQEC1_HUMAN RecName: Full=IQ motif and SEC7 domain-containing protein 1 {ECO:0000305}; AltName: Full=ADP-ribosylation factors guanine nucleotide-exchange protein 100; AltName: Full=ADP-ribosylation factors guanine nucleotide-exchange protein 2; AltName: Full=Brefeldin-resistant Arf-GEF 2 protein {ECO:0000303|PubMed:16461286}; Short=BRAG2 {ECO:0000303|PubMed:24058294, ECO:0000303|PubMed:31607425};	6.7835	7.9197	5.7736	5.2507	4.7262	4.3901	5.4981	3.1797	2.1794	4.9021	1.3356	3.8893	K12495	ko04144: Endocytosis	-0.889146	0.113356	0.328573	insig	1.16177	0.149584	0.607811	insig	0.268324	0.662693	0.938788	insig	-0.250321	0.70787	0.919348	insig	-1.08174	0.00707912	0.0280786	down	-1.40459	0.0455689	0.17615	down
Cna08736	solute carrier family 41 member 1 isoform X3 [Clupea harengus]	S41A1_MOUSE RecName: Full=Solute carrier family 41 member 1;	1.26	0.7005	0.7001	1.0484	0.4188	0.8627	0.3078	0.38	0.4531	1.3513	0.5635	1.0709	K15122	--	0.289051	0.63991	0.827672	insig	-0.0371017	0.953993	0.988221	insig	0.240344	0.597323	0.92223	insig	-1.68978	0.0322293	0.219286	down	-1.34891	0.0346315	0.0982844	down	-1.64826	0.00367056	0.0304233	down
Cna08753	spermatogenesis-associated serine-rich protein 2 [Clupea harengus]	SPAS2_MOUSE RecName: Full=Spermatogenesis-associated serine-rich protein 2; AltName: Full=Serine-rich spermatocytes and round spermatid 59 kDa protein; AltName: Full=p59scr;	4.7495	7.5696	6.4597	5.4336	2.1374	8.7396	6.2032	2.0142	1.9826	1.4325	0.8297	6.235	--	--	-0.957377	0.231368	0.492851	insig	1.10829	0.221964	0.683146	insig	0.158917	0.695979	0.946877	insig	-0.205642	0.82012	0.954178	insig	-1.09904	0.0291799	0.0860296	down	-1.30938	0.0287735	0.130518	down
Cna08756	aminomethyltransferase, mitochondrial [Alosa sapidissima]	GCST_BOVIN RecName: Full=Aminomethyltransferase, mitochondrial {ECO:0000305}; EC=2.1.2.10 {ECO:0000250|UniProtKB:P28337, ECO:0000250|UniProtKB:P48728}; AltName: Full=Glycine cleavage system T protein {ECO:0000303|PubMed:2002038}; Short=GCVT; Flags: Precursor;	64.6625	57.2673	51.2301	29.1508	40.5202	46.7994	5.5098	3.9286	3.8593	61.3435	4.3886	31.4524	K00605	ko00260: Glycine, serine and threonine metabolism; ko00630: Glyoxylate and dicarboxylate metabolism; ko00670: One carbon pool by folate; ko00785: Lipoic acid metabolism; ko01100: Metabolic pathways; ko01200: Carbon metabolism	-0.709391	0.371015	0.633505	insig	0.971962	0.342284	0.762672	insig	0.260378	0.697461	0.947077	insig	-3.21139	0.000109052	0.0051642	down	-3.85921	1.35385e-41	9.69263e-39	down	-4.17252	3.5563e-09	3.09628e-07	down
Cna08761	solute carrier family 26 member 6 [Clupea harengus]	S26A6_MOUSE RecName: Full=Solute carrier family 26 member 6; AltName: Full=Anion exchange transporter; AltName: Full=Chloride-formate exchanger; AltName: Full=Pendrin-L1; AltName: Full=Pendrin-like protein 1; AltName: Full=Putative anion transporter-1; Short=Pat-1;	79.0405	112.632	205.179	43.6257	1.0969	60.6756	10.5554	21.928	4.6498	23.7916	5.0509	153.813	K14704	--	-0.919416	0.368764	0.631561	insig	-1.00989	0.440038	0.814879	insig	-1.91059	0.0509466	0.47214	insig	-2.59933	0.0165826	0.146821	down	-3.46598	1.26565e-07	2.12207e-06	down	-1.58655	0.139666	0.353112	insig
Cna08805	pleiomorphic adenoma gene X [Alosa sapidissima]	PLAL2_HUMAN RecName: Full=Zinc finger protein PLAGL2; AltName: Full=Pleiomorphic adenoma-like protein 2;	2.0085	2.5394	2.7183	1.4202	1.9778	1.8806	0.9504	1.2942	0.6879	1.7673	0.7678	0.6503	K19486	--	-1.10652	0.0625847	0.228256	insig	1.50549	0.0838928	0.500498	insig	0.380709	0.591778	0.921039	insig	-0.348474	0.682129	0.909781	insig	-1.41827	0.0112154	0.0410155	down	-1.84965	0.0260182	0.12219	down
Cna08811	pyridoxal phosphate homeostasis protein isoform X1 [Alosa sapidissima]	PLPHP_HUMAN RecName: Full=Pyridoxal phosphate homeostasis protein {ECO:0000255|HAMAP-Rule:MF_03225}; Short=PLP homeostasis protein {ECO:0000255|HAMAP-Rule:MF_03225}; AltName: Full=Proline synthase co-transcribed bacterial homolog protein {ECO:0000255|HAMAP-Rule:MF_03225}; AltName: Full=Pyridoxal phosphate-binding protein {ECO:0000312|HGNC:HGNC:9457};	46.0999	43.0491	41.9254	37.4209	18.6006	42.1543	20.4246	12.8097	23.4918	41.5601	10.5042	32.9089	K06997	--	-0.500371	0.379011	0.640341	insig	0.574561	0.406657	0.795923	insig	0.07384	0.821923	0.973636	insig	-0.94646	0.132272	0.472474	insig	-1.38355	1.11905e-06	1.4975e-05	down	-1.51243	0.000244234	0.00379483	down
Cna08826	hypothetical protein AALO_G00049130 [Alosa alosa]	HNF4A_XENLA RecName: Full=Hepatocyte nuclear factor 4-alpha; Short=HNF-4-alpha; AltName: Full=Nuclear receptor subfamily 2 group A member 1;	142.084	127.312	145.537	128.63	50.5799	136.967	51.4333	30.9183	30.4932	130.518	37.109	128.87	K07292	--	-0.354617	0.529377	0.755446	insig	0.378275	0.571134	0.872774	insig	0.0287758	0.909149	0.987482	insig	-1.75541	0.00428618	0.0628138	down	-2.0509	7.65429e-13	3.44652e-11	down	-2.12821	4.8934e-09	4.06757e-07	down
Cna08844	src-like-adapter 2 [Clupea harengus]	--	60.2417	111.193	141.607	46.4675	19.6004	78.4562	32.4694	11.4338	94.7976	23.9441	59.0339	86.3363	K23698	--	-0.775438	0.210411	0.467063	insig	0.0239609	0.972247	0.993673	insig	-0.745767	0.144816	0.663592	insig	-0.681664	0.409567	0.767825	insig	-1.39779	0.0415498	0.113149	down	-0.710307	0.371538	0.610827	insig
Cna08845	src-like-adapter 2 [Denticeps clupeoides]	SLAP2_HUMAN RecName: Full=Src-like-adapter 2; AltName: Full=Modulator of antigen receptor signaling; Short=MARS; AltName: Full=Src-like adapter protein 2; Short=SLAP-2;	22.2177	40.3115	40.6132	14.4045	3.9422	28.9759	7.0477	2.9005	13.1935	4.3321	14.41	30.408	K23698	--	-0.929156	0.202621	0.457235	insig	0.0406301	0.962663	0.991052	insig	-0.874983	0.110631	0.616806	insig	-1.49795	0.0792186	0.359959	insig	-2.36453	1.59359e-05	0.000159642	down	-1.54294	0.0276012	0.127026	down
Cna08853	elongation factor 1-alpha 2 [Alosa sapidissima]	EF1A2_HUMAN RecName: Full=Elongation factor 1-alpha 2; Short=EF-1-alpha-2; AltName: Full=Eukaryotic elongation factor 1 A-2; Short=eEF1A-2; AltName: Full=Statin-S1;	6.1214	5.3126	7.8556	5.3625	1.0323	3.9603	1.8837	1.5989	3.8136	0.6203	5.3173	3.6985	K03231	ko03013: Nucleocytoplasmic transport	-0.93722	0.194286	0.446236	insig	0.282091	0.730228	0.92856	insig	-0.634535	0.0610819	0.507603	insig	-0.680961	0.414254	0.771206	insig	-1.57323	0.000772352	0.00451758	down	-0.978928	0.0552995	0.199642	insig
Cna08872	UDP glucuronosyltransferase 5 family, polypeptide E1 [Alosa sapidissima]	UD2A1_MOUSE RecName: Full=UDP-glucuronosyltransferase 2A1 {ECO:0000305}; Short=UDPGT 2A1; Short=UGT2A1; EC=2.4.1.17 {ECO:0000250|UniProtKB:P0DTE4}; Flags: Precursor;	12.6921	12.7561	9.824	8.0703	0.114	6.9733	3.8528	1.3185	7.373	10.6738	2.6455	9.2177	K00699	ko00040: Pentose and glucuronate interconversions; ko00053: Ascorbate and aldarate metabolism; ko00140: Steroid hormone biosynthesis; ko00830: Retinol metabolism; ko00860: Porphyrin metabolism; ko00980: Metabolism of xenobiotics by cytochrome P450; ko00982: Drug metabolism - cytochrome P450; ko00983: Drug metabolism - other enzymes; ko01100: Metabolic pathways; ko01240: Biosynthesis of cofactors	-0.513601	0.385157	0.645843	insig	-0.731288	0.489415	0.835843	insig	-1.23223	0.192324	0.716638	insig	-1.25846	0.103383	0.416035	insig	-1.70225	0.0016562	0.00856741	down	-0.521758	0.621454	0.801161	insig
Cna08874	phospholipase A and acyltransferase 2-like [Alosa sapidissima]	PLAT2_HUMAN RecName: Full=Phospholipase A and acyltransferase 2 {ECO:0000312|HGNC:HGNC:17824}; EC=2.3.1.- {ECO:0000269|PubMed:19615464, ECO:0000269|PubMed:22605381, ECO:0000269|PubMed:22825852}; EC=3.1.1.32 {ECO:0000269|PubMed:19615464, ECO:0000269|PubMed:22605381, ECO:0000269|PubMed:22825852}; EC=3.1.1.4 {ECO:0000269|PubMed:19615464, ECO:0000269|PubMed:22605381, ECO:0000269|PubMed:22825852}; Alt…	10.6488	5.7701	8.5605	6.12	0	5.5552	1.3974	0.2353	1.3226	4.2668	12.7348	10.0021	K16817	ko00564: Glycerophospholipid metabolism; ko00565: Ether lipid metabolism; ko00590: Arachidonic acid metabolism; ko00591: Linoleic acid metabolism; ko00592: alpha-Linolenic acid metabolism; ko01100: Metabolic pathways	0.188227	0.735049	0.882116	insig	-1.32411	0.249883	0.704749	insig	-1.11885	0.303592	0.80063	insig	-3.54842	9.67498e-06	0.000845097	down	-3.30132	2.74864e-07	4.25632e-06	down	-2.24273	0.088437	0.267456	insig
Cna08961	G-protein coupled receptor 157 [Clupea harengus]	GP157_RAT RecName: Full=G-protein coupled receptor 157;	5.9256	6.3249	8.7356	8.79	1.0153	6.2319	4.7859	3.0021	2.0945	6.4055	1.8374	3.6835	K08467	--	-0.710127	0.210534	0.467116	insig	0.460928	0.509169	0.846304	insig	-0.233594	0.610341	0.926012	insig	-0.599459	0.381409	0.74916	insig	-1.25662	0.00423731	0.0183894	down	-1.05983	0.0593504	0.208358	insig
Cna08962	solute carrier family 2, facilitated glucose transporter member 5-like isoform X1 [Alosa sapidissima]	GTR5_HUMAN RecName: Full=Solute carrier family 2, facilitated glucose transporter member 5 {ECO:0000305}; AltName: Full=Fructose transporter {ECO:0000305}; AltName: Full=Glucose transporter type 5, small intestine {ECO:0000303|PubMed:1695905}; Short=GLUT-5 {ECO:0000303|PubMed:1695905};	36.885	42.8034	33.3615	16.5399	0.1056	27.1475	5.5354	6.994	6.8553	35.1097	3.5521	18.0982	K08143	--	-0.872564	0.235313	0.497097	insig	-0.508968	0.692398	0.916704	insig	-1.36989	0.238942	0.756009	insig	-1.84738	0.019354	0.161716	down	-2.66147	1.06088e-15	7.49523e-14	down	-1.33151	0.254364	0.499163	insig
Cna08978	protein polyglycylase TTLL10 [Clupea harengus]	TTL10_RAT RecName: Full=Protein polyglycylase TTLL10 {ECO:0000250|UniProtKB:A4Q9F3}; EC=6.3.2.- {ECO:0000250|UniProtKB:A4Q9F3}; AltName: Full=Tubulin--tyrosine ligase-like protein 10;	1.7725	1.3424	2.9271	2.3878	0.0218	0.863	0.2886	0.1782	1.1535	1.6157	1.2772	1.9225	K23628	--	-0.224437	0.66939	0.844079	insig	-0.725396	0.468888	0.827849	insig	-0.938177	0.337893	0.822711	insig	-1.93624	0.0214886	0.172493	down	-2.10156	0.00503763	0.0212528	down	-1.20592	0.307709	0.553367	insig
Cna08999	ATPase family AAA domain-containing protein 3-A-like isoform X5 [Clupea harengus]	ATAD3_XENTR RecName: Full=ATPase family AAA domain-containing protein 3;	1.5626	1.9425	2.5692	1.2281	1.6368	1.3392	0.4674	0.9938	0.7045	1.0773	1.1648	1.1306	K17681	--	-0.765656	0.0533282	0.206711	insig	1.12073	0.142471	0.598702	insig	0.351031	0.630813	0.932259	insig	-0.851383	0.1719	0.532768	insig	-1.57533	0.00248616	0.0119246	down	-1.97402	0.0174309	0.0928989	down
Cna09035	zinc finger protein castor homolog 1 isoform X10 [Alosa sapidissima]	CASZ1_HUMAN RecName: Full=Zinc finger protein castor homolog 1; AltName: Full=Castor-related protein; AltName: Full=Putative survival-related protein; AltName: Full=Zinc finger protein 693;	7.695	6.8157	5.4268	4.4096	0.0627	4.5903	4.0199	2.715	1.9898	5.9204	1.8486	4.5207	K25209	--	-0.576248	0.276346	0.541329	insig	-0.579845	0.578303	0.875727	insig	-1.14444	0.239762	0.756755	insig	-0.82628	0.182755	0.549358	insig	-1.34606	0.000234766	0.00165004	down	-0.242586	0.807759	0.912728	insig
Cna09091	espin [Salmo salar]	ESPNL_MOUSE RecName: Full=Espin-like protein;	19.7177	19.2	10.8104	10.5056	0.1734	14.7864	1.9026	1.5888	4.1003	6.7968	2.3096	13.1174	K24047	--	-0.994629	0.142552	0.375157	insig	0.0227273	0.983884	0.996128	insig	-0.95725	0.347256	0.825537	insig	-1.94575	0.0091999	0.101553	down	-2.87207	1.75921e-10	5.46807e-09	down	-1.96515	0.0587435	0.207473	insig
Cna09092	espin isoform X2 [Silurus meridionalis]	ESPN_HUMAN RecName: Full=Espin; AltName: Full=Autosomal recessive deafness type 36 protein; AltName: Full=Ectoplasmic specialization protein;	167.782	165.027	100.664	223.543	2.1456	174.391	43.8918	17.7664	110.455	77.373	54.1397	208.586	K24047	--	-0.18599	0.767467	0.898657	insig	0.0249931	0.982192	0.995787	insig	-0.146281	0.888014	0.98473	insig	-1.41975	0.0729841	0.344912	insig	-1.53572	0.00854727	0.0328934	down	-1.44237	0.200817	0.437322	insig
Cna09141	ATP-binding cassette sub-family D member 1 [Alosa alosa]	ABCD1_DANRE RecName: Full=ATP-binding cassette sub-family D member 1 {ECO:0000305}; EC=3.1.2.- {ECO:0000250|UniProtKB:P33897}; EC=7.6.2.- {ECO:0000250|UniProtKB:P33897}; AltName: Full=Adrenoleukodystrophy protein {ECO:0000250|UniProtKB:P33897}; Short=ALDP {ECO:0000250|UniProtKB:P33897};	17.9512	14.8441	10.2741	15.0636	2.337	15.2112	7.358	4.3395	4.3153	16.1717	2.2131	13.0722	K05675	ko02010: ABC transporters; ko04146: Peroxisome	-0.313054	0.660201	0.839852	insig	0.0930713	0.910869	0.980576	insig	-0.208681	0.6307	0.932259	insig	-1.3434	0.0704004	0.337833	insig	-1.59314	4.64372e-06	5.31369e-05	down	-1.43115	0.00182284	0.0178389	down
Cna09198	unnamed protein product, partial [Coregonus sp. 'balchen']	TNR14_MOUSE RecName: Full=Tumor necrosis factor receptor superfamily member 14; AltName: Full=Herpes virus entry mediator A {ECO:0000303|PubMed:19915044, ECO:0000303|PubMed:22801499}; Short=Herpesvirus entry mediator A {ECO:0000250|UniProtKB:Q92956}; Short=HveA {ECO:0000250|UniProtKB:Q92956}; AltName: Full=Tumor necrosis factor receptor-like 2; Short=TR2 {ECO:0000250|UniProtKB:Q92956}; AltName: C…	45.2246	30.5475	36.2851	37.7019	6.6341	25.8749	11.9373	8.0958	19.2562	24.9141	27.4759	7.0703	K05152	ko03266: Virion - Herpesvirus; ko04060: Cytokine-cytokine receptor interaction; ko05168: Herpes simplex virus 1 infection	-0.880838	0.0992719	0.304824	insig	0.439195	0.480434	0.833191	insig	-0.429889	0.193266	0.71741	insig	-0.854636	0.179531	0.545347	insig	-1.68718	3.18166e-05	0.000293286	down	-1.30184	0.0048052	0.0370561	down
Cna09207	LOW QUALITY PROTEIN: 1-phosphatidylinositol 4,5-bisphosphate phosphodiesterase eta-2a [Clupea harengus]	PLCH2_MOUSE RecName: Full=1-phosphatidylinositol 4,5-bisphosphate phosphodiesterase eta-2 {ECO:0000305}; EC=3.1.4.11 {ECO:0000269|PubMed:15899900}; AltName: Full=Phosphoinositide phospholipase C-eta-2; AltName: Full=Phosphoinositide phospholipase C-like 4; Short=PLC-L4; Short=Phospholipase C-like protein 4; AltName: Full=Phospholipase C-eta-2; Short=PLC-eta2;	3.5968	2.7797	3.0856	4.1637	0.0089	4.0304	1.1492	0.653	1.6563	5.3537	1.1477	3.33	K19006	ko00562: Inositol phosphate metabolism; ko01100: Metabolic pathways	0.172482	0.774685	0.901722	insig	-0.426468	0.738846	0.93123	insig	-0.24187	0.844489	0.977333	insig	-1.87519	0.00632605	0.080229	down	-1.63683	2.39493e-05	0.000228818	down	-1.44325	0.244643	0.487003	insig
Cna09223	major histocompatibility complex class I-related gene protein-like isoform X2 [Alosa sapidissima]	HFE_HUMAN RecName: Full=Hereditary hemochromatosis protein; AltName: Full=HLA-H; Flags: Precursor;	5.9818	2.4303	0.2062	0.0908	0.0235	0.7262	0.1036	0.032	0.0327	1.2625	0.0474	0.8653	K06751	ko04144: Endocytosis; ko04145: Phagosome; ko04218: Cellular senescence; ko04514: Cell adhesion molecules; ko05168: Herpes simplex virus 1 infection	-1.8264	0.126513	0.351437	insig	-1.36069	0.321623	0.751556	insig	-3.17336	0.0160216	0.289218	down	-4.10787	0.0033949	0.0545836	down	-5.86128	5.89054e-07	8.42885e-06	down	#N/A	#N/A	#N/A	insig
Cna09263	protein C1orf194 homolog [Alosa sapidissima]	CF276_DANRE RecName: Full=Protein CFAP276 {ECO:0000250|UniProtKB:Q5T5A4}; AltName: Full=Cilia- and flagella-associated protein 276 {ECO:0000250|UniProtKB:Q5T5A4};	3.4232	3.8464	7.5393	6.3342	2.4598	4.4766	0.5022	0.837	1.426	1.3891	10.8961	1.2581	--	--	-0.160253	0.856027	0.939519	insig	0.457781	0.623355	0.893896	insig	0.284336	0.574694	0.915821	insig	#N/A	#N/A	#N/A	insig	-2.5652	0.000155584	0.00115826	down	-2.90263	4.14273e-06	0.000132194	down
Cna09274	E3 ubiquitin/ISG15 ligase TRIM25-like isoform X5 [Alosa sapidissima]	TRI25_HUMAN RecName: Full=E3 ubiquitin/ISG15 ligase TRIM25; EC=6.3.2.n3 {ECO:0000269|PubMed:16352599}; AltName: Full=Estrogen-responsive finger protein {ECO:0000303|PubMed:8248217}; AltName: Full=RING finger protein 147; AltName: Full=RING-type E3 ubiquitin transferase; EC=2.3.2.27 {ECO:0000269|PubMed:17392790}; AltName: Full=RING-type E3 ubiquitin transferase TRIM25 {ECO:0000305}; AltName: Full=…	5.3203	6.8479	9.7324	5.8349	1.374	11.2635	0.6378	0.5906	5.4667	5.7755	0.5352	3.3922	K10652	ko04622: RIG-I-like receptor signaling pathway	-1.05353	0.176918	0.424762	insig	1.01599	0.26987	0.717518	insig	-0.0267274	0.961425	0.993939	insig	-0.931045	0.382314	0.750039	insig	-1.91254	0.0168916	0.056661	down	-1.9387	0.0490638	0.184895	down
Cna09321	tumor necrosis factor receptor superfamily member 14-like [Alosa sapidissima]	TNR14_MOUSE RecName: Full=Tumor necrosis factor receptor superfamily member 14; AltName: Full=Herpes virus entry mediator A {ECO:0000303|PubMed:19915044, ECO:0000303|PubMed:22801499}; Short=Herpesvirus entry mediator A {ECO:0000250|UniProtKB:Q92956}; Short=HveA {ECO:0000250|UniProtKB:Q92956}; AltName: Full=Tumor necrosis factor receptor-like 2; Short=TR2 {ECO:0000250|UniProtKB:Q92956}; AltName: C…	16.4205	17.5183	19.1904	16.5832	4.0144	8.9944	14.875	4.3258	9.7744	8.5011	3.2076	11.5493	K05152	ko03266: Virion - Herpesvirus; ko04060: Cytokine-cytokine receptor interaction; ko05168: Herpes simplex virus 1 infection	-1.0484	0.0700652	0.245129	insig	0.532156	0.439911	0.814789	insig	-0.512951	0.103214	0.601709	insig	-0.114613	0.873727	0.969089	insig	-1.09895	0.0112962	0.0411988	down	-0.639552	0.216142	0.455107	insig
Cna09372	kazrin-A isoform X2 [Clupea harengus]	KAZRA_DANRE RecName: Full=Kazrin-A;	4.5228	3.5065	4.6622	5.3555	0.2521	3.5836	1.3432	0.8578	3.4635	4.5757	3.562	1.2847	K26226	--	-0.383878	0.472124	0.714131	insig	-0.0481503	0.95317	0.988205	insig	-0.4174	0.5318	0.900972	insig	-1.02369	0.172907	0.533731	insig	-1.35278	0.0165085	0.055671	down	-0.978292	0.245223	0.487573	insig
Cna09390	lysine-specific demethylase 5B-B isoform X1 [Alosa alosa]	KD5BB_DANRE RecName: Full=Lysine-specific demethylase 5B-B; EC=1.14.11.67 {ECO:0000250|UniProtKB:Q9BY66}; AltName: Full=Histone demethylase JARID1B-B; AltName: Full=Jumonji/ARID domain-containing protein 1B-B; AltName: Full=[histone H3]-trimethyl-L-lysine(4) demethylase 5B-B {ECO:0000305};	8.3761	9.2893	6.6157	7.8477	3.7298	11.0204	3.6104	2.6003	3.5439	7.1333	2.2036	2.9911	K11446	--	-0.874829	0.139924	0.370947	insig	1.21243	0.0752394	0.481107	insig	0.327228	0.389692	0.846418	insig	-0.654397	0.381821	0.749685	insig	-1.47373	0.000584345	0.00356348	down	-1.85695	6.60076e-05	0.00131748	down
Cna09411	solute carrier family 13 member 3 [Clupea harengus]	S13A3_RAT RecName: Full=Solute carrier family 13 member 3; AltName: Full=Na(+)/dicarboxylate cotransporter 3; Short=NaDC-3; Short=rNaDC3; AltName: Full=Sodium-dependent high-affinity dicarboxylate transporter 2;	2.069	1.667	0.479	1.4755	0.0637	0.3935	0.0936	0	0.1772	1.017	0	0.2512	K14445	--	-1.59111	0.193118	0.444567	insig	#N/A	#N/A	#N/A	insig	-1.01452	0.257934	0.77112	insig	#N/A	#N/A	#N/A	insig	-4.1475	0.00140517	0.00743175	down	#N/A	#N/A	#N/A	insig
Cna09451	wolframin [Alosa sapidissima]	WFS1_MOUSE RecName: Full=Wolframin;	4.4638	4.3832	4.1335	4.0456	1.1847	2.3984	2.65	1.7528	1.7917	7.5047	0.9358	2.3259	K14020	ko04141: Protein processing in endoplasmic reticulum	-0.169495	0.815487	0.920744	insig	-0.210314	0.80173	0.950188	insig	-0.387347	0.181409	0.706339	insig	-1.12096	0.153209	0.507417	insig	-1.23061	9.1547e-05	0.000731212	down	-0.896114	0.0227251	0.111848	insig
Cna09562	low-density lipoprotein receptor-related protein 4 isoform X1 [Clupea harengus]	LRP4_HUMAN RecName: Full=Low-density lipoprotein receptor-related protein 4; Short=LRP-4; AltName: Full=Multiple epidermal growth factor-like domains 7; Flags: Precursor;	3.6941	2.8856	2.0275	2.3495	0.1987	1.8537	0.9162	0.6394	1.4705	4.8667	0.9847	3.4811	K20051	--	0.246428	0.70038	0.863159	insig	-1.11827	0.168803	0.62847	insig	-0.855237	0.128987	0.643294	insig	-1.98792	0.00475546	0.0669338	down	-1.6748	7.55336e-05	0.000617083	down	-0.86753	0.163094	0.387752	insig
Cna09577	adhesion G-protein coupled receptor G5-like [Clupea harengus]	AGRG1_MOUSE RecName: Full=Adhesion G-protein coupled receptor G1; AltName: Full=G-protein coupled receptor 56; AltName: Full=Serpentine receptor cyt28; Contains: RecName: Full=ADGRG1 N-terminal fragment; Short=ADGRG1 NT; AltName: Full=GPR56 N-terminal fragment; Short=GPR56 NT; Short=GPR56(N); AltName: Full=GPR56 extracellular subunit; AltName: Full=GPR56 subunit alpha; Contains: RecName: Full=ADG…	17.6501	14.0155	10.9958	16.0064	0.449	13.685	8.8479	4.6791	6.8327	19.0504	3.6537	16.2391	K08450	--	0.00500315	0.993827	0.997507	insig	-0.512886	0.605365	0.887944	insig	-0.494858	0.555799	0.911249	insig	-1.31583	0.0519758	0.288217	insig	-1.24645	6.39537e-05	0.000533851	down	-0.797254	0.343244	0.586267	insig
Cna09592	tubby protein homolog isoform X2 [Clupea harengus]	TUB_MOUSE RecName: Full=Tubby protein;	0.7593	0.6797	0.3646	0.9092	0.2077	0.2824	0.1221	0.1979	0.1445	2.5032	0	0.3278	K19600	--	0.751922	0.564942	0.780333	insig	-0.761947	0.597613	0.883637	insig	-0.0176116	0.976436	0.996346	insig	#N/A	#N/A	#N/A	insig	-2.05947	0.00832459	0.0321864	down	#N/A	#N/A	#N/A	insig
Cna09596	ataxin-1-like [Clupea harengus]	ATX1L_HUMAN RecName: Full=Ataxin-1-like; AltName: Full=Brother of ataxin-1; Short=Brother of ATXN1;	0.5524	0.6502	0.3781	0.0914	0.1951	0.2631	0.2347	0.1207	0.0494	0.3091	0.5371	0.07	K23616	ko04330: Notch signaling pathway	-0.785259	0.32907	0.594566	insig	#N/A	#N/A	#N/A	insig	-0.774046	0.317746	0.810061	insig	#N/A	#N/A	#N/A	insig	-2.13644	0.00833324	0.0322141	down	#N/A	#N/A	#N/A	insig
Cna09597	oxysterols receptor LXR-alpha [Alosa sapidissima]	NR1H3_MOUSE RecName: Full=Oxysterols receptor LXR-alpha; AltName: Full=Liver X receptor alpha; AltName: Full=Nuclear receptor subfamily 1 group H member 3;	19.9647	24.6445	32.4928	23.6972	25.0226	25.6652	13.533	9.4161	8.4561	45.5344	19.4843	50.869	K08536	ko03320: PPAR signaling pathway	0.709861	0.167778	0.411348	insig	0.03522	0.963454	0.991052	insig	0.74487	0.251031	0.766344	insig	-2.22555	5.15675e-05	0.00301192	down	-1.46013	1.78318e-05	0.000176088	down	-2.25646	0.000672466	0.00846161	down
Cna09607	mucin-15 [Clupea harengus]	--	1.8184	1.0988	1.6488	1.477	0	1.003	0	0	0	8.613	0.0565	0	K22019	--	0.993299	1	1	insig	-1.93659	1	1	insig	-0.899486	0.359086	0.831225	insig	#N/A	#N/A	#N/A	insig	-7.86628	7.56145e-09	1.69348e-07	down	-6.97492	0.00173598	0.0172405	down
Cna09623	transducin-like enhancer protein 3-B isoform X2 [Clupea harengus]	TLE3B_DANRE RecName: Full=Transducin-like enhancer protein 3-B {ECO:0000305}; AltName: Full=Protein groucho-1 {ECO:0000303|PubMed:27747413};	8.2761	10.0912	13.3871	7.9197	3.4551	10.5511	6.8955	4.1332	3.3988	5.8792	15.5597	6.1697	K04497	ko04310: Wnt signaling pathway; ko04330: Notch signaling pathway	-0.166785	0.725644	0.877153	insig	0.0491882	0.929613	0.984075	insig	-0.116772	0.756817	0.959724	insig	-1.18253	0.0246495	0.187844	down	-1.3135	0.000546085	0.00337035	down	-1.24421	0.00517596	0.0392158	down
Cna09661	E3 ubiquitin-protein ligase MARCHF3 [Clupea harengus]	MARH3_BOVIN RecName: Full=E3 ubiquitin-protein ligase MARCHF3; EC=2.3.2.27; AltName: Full=Membrane-associated RING finger protein 3; AltName: Full=Membrane-associated RING-CH protein III; Short=MARCH-III; AltName: Full=RING-type E3 ubiquitin transferase MARCHF3 {ECO:0000305};	2.8654	2.2601	2.2345	0.8604	0	1.3768	0.573	0.4548	0	2.5877	1.4614	4.248	K10658	--	0.319781	0.605101	0.806342	insig	-1.98783	0.0613014	0.449918	insig	-1.61348	0.0369861	0.420108	down	-3.33816	0.00310236	0.0516372	down	-2.97664	0.000897322	0.00512119	down	#N/A	#N/A	#N/A	insig
Cna09714	sema domain, transmembrane domain (TM), and cytoplasmic domain, (semaphorin) 6D, like isoform X1 [Alosa sapidissima]	SEM6D_HUMAN RecName: Full=Semaphorin-6D; Flags: Precursor;	20.6703	13.5604	10.971	28.0734	0.2532	11.1658	11.9309	4.9361	4.3307	25.2704	3.8932	7.4138	K06842	--	-0.207132	0.76716	0.898542	insig	-0.0616198	0.957157	0.989611	insig	-0.258075	0.803831	0.970173	insig	-1.14041	0.129143	0.466913	insig	-1.28672	0.00379742	0.0168445	down	-1.07004	0.309446	0.555255	insig
Cna09715	hypothetical protein AALO_G00194970 [Alosa alosa]	NCKX5_DANRE RecName: Full=Sodium/potassium/calcium exchanger 5; AltName: Full=Na(+)/K(+)/Ca(2+)-exchange protein 5; AltName: Full=Protein golden; AltName: Full=Solute carrier family 24 member 5; Flags: Precursor;	2.9712	4.9245	7.9101	6.5587	0.0392	6.6843	0.6912	0.2133	0.2181	0.2845	7.5932	1.7006	K13753	--	-0.733413	0.444424	0.693935	insig	0.438495	0.746732	0.933677	insig	-0.281727	0.800696	0.969313	insig	-3.33794	0.002996	0.0505201	down	-4.036	2.14926e-09	5.41171e-08	down	-3.80453	0.00163651	0.016561	down
Cna09718	solute carrier family 12 member 1 [Clupea harengus]	S12A1_RAT RecName: Full=Solute carrier family 12 member 1; AltName: Full=Bumetanide-sensitive sodium-(potassium)-chloride cotransporter 1 {ECO:0000303|PubMed:8021284}; Short=BSC1; AltName: Full=Kidney-specific Na-K-Cl symporter;	234.525	287.629	379.838	233.432	4.7955	360.365	56.7837	36.7467	47.7759	96.8458	142.096	264.272	K14425	--	-0.718561	0.167467	0.410903	insig	0.117594	0.909454	0.980146	insig	-0.586958	0.555878	0.911249	insig	-2.18426	4.45048e-05	0.00270529	down	-2.85	9.40758e-21	1.15461e-18	down	-2.30574	0.0185057	0.0970902	down
Cna09727	selenocysteine insertion sequence-binding protein 2-like isoform X4 [Alosa alosa]	SBP2L_HUMAN RecName: Full=Selenocysteine insertion sequence-binding protein 2-like; Short=SECIS-binding protein 2-like;	9.3257	9.7171	11.8333	8.8271	5.1319	12.5613	8.122	4.714	3.6687	10.1724	7.4199	23.0848	K19539	--	0.542325	0.330147	0.595679	insig	-0.259171	0.708274	0.921325	insig	0.287688	0.471948	0.877127	insig	-1.67649	0.0076012	0.0900407	down	-1.0784	0.00311421	0.014375	down	-1.4152	0.00570207	0.0421119	down
Cna09734	zinc transporter 4 [Alosa alosa]	ZNT4_RAT RecName: Full=Zinc transporter 4 {ECO:0000305|PubMed:10600821}; Short=ZnT-4; AltName: Full=Dri 27 protein {ECO:0000303|PubMed:10600821}; AltName: Full=Solute carrier family 30 member 4 {ECO:0000312|RGD:619750};	21.5845	29.7387	37.1827	29.6328	2.2268	21.8199	6.8857	4.6573	16.9456	28.4906	7.3181	14.5718	K14691	--	-0.713904	0.214162	0.471875	insig	0.0573867	0.940529	0.985873	insig	-0.647374	0.280938	0.784595	insig	-1.17745	0.0874186	0.37885	insig	-1.82741	0.00026835	0.00184377	down	-1.22897	0.0887651	0.267687	insig
Cna09743	histidine decarboxylase [Alosa alosa]	DCHS_BOVIN RecName: Full=Histidine decarboxylase; Short=HDC; EC=4.1.1.22;	6.1477	5.684	8.6171	7.0916	0.5458	5.2751	2.8445	2.3639	2.4163	8.8266	2.8046	2.8714	K01590	ko00340: Histidine metabolism; ko01100: Metabolic pathways	-0.417199	0.470905	0.71353	insig	-0.169712	0.825817	0.959376	insig	-0.574014	0.318374	0.810061	insig	-1.2133	0.05753	0.303782	insig	-1.5787	1.43746e-05	0.000145631	down	-1.04442	0.0802175	0.251274	insig
Cna09780	si:ch211-260e23.9 isoform X1 [Alosa sapidissima]	T53I2_HUMAN RecName: Full=Tumor protein p53-inducible nuclear protein 2; AltName: Full=Diabetes and obesity-regulated gene; AltName: Full=p53-inducible protein U; Short=PIG-U;	134.412	138.864	129.099	112.789	31.7923	85.451	102.181	58.8893	47.48	123.674	52.9892	35.6751	K21247	ko04140: Autophagy - animal	-0.851534	0.0956388	0.297896	insig	0.397971	0.507375	0.845336	insig	-0.453729	0.00867513	0.208151	insig	-0.319657	0.592384	0.871933	insig	-1.11931	0.00103285	0.00575001	down	-0.714994	0.0789247	0.248532	insig
Cna09798	E3 ubiquitin-protein ligase NEDD4 [Silurus asotus]	NEDD4_MOUSE RecName: Full=E3 ubiquitin-protein ligase NEDD4; EC=2.3.2.26 {ECO:0000250|UniProtKB:P46934}; AltName: Full=HECT-type E3 ubiquitin transferase NEDD4; AltName: Full=Neural precursor cell expressed developmentally down-regulated protein 4; Short=NEDD-4;	5.0938	6.2559	3.3146	4.8436	1.2201	8.2951	2.0923	2.7678	1.1317	2.6575	0.8209	10.0288	K13305	ko04120: Ubiquitin mediated proteolysis; ko04144: Endocytosis; ko04530: Tight junction	0.0828904	0.928459	0.970135	insig	0.13244	0.89688	0.976942	insig	0.241367	0.642928	0.933375	insig	-1.5179	0.160427	0.517392	insig	-1.38581	0.0334121	0.095526	down	-1.66239	0.0185465	0.0972534	down
Cna09852	PH domain leucine-rich repeat-containing protein phosphatase 2 [Clupea harengus]	PHLP2_MOUSE RecName: Full=PH domain leucine-rich repeat-containing protein phosphatase 2; EC=3.1.3.16; AltName: Full=PH domain leucine-rich repeat-containing protein phosphatase-like; Short=PHLPP-like;	6.2193	6.0982	14.8189	13.3202	0.3575	13.083	1.3694	1.5482	7.1742	15.5888	5.0294	12.452	K16330	ko00240: Pyrimidine metabolism; ko01100: Metabolic pathways	0.391475	0.524314	0.752134	insig	-0.431668	0.647351	0.902512	insig	-0.027305	0.976472	0.996346	insig	-2.07362	0.00728865	0.0882492	down	-1.6188	0.0186189	0.0611186	down	-1.63752	0.112404	0.309171	insig
Cna09884	autophagy-related protein 13 [Alosa sapidissima]	ATG13_DANRE RecName: Full=Autophagy-related protein 13;	50.6381	48.4531	42.4003	51.9039	32.9026	49.0503	29.0597	21.6994	24.4769	44.8206	20.3433	25.0771	K08331	ko04136: Autophagy - other; ko04140: Autophagy - animal	-0.554308	0.185248	0.434993	insig	1.09146	0.0744096	0.479135	insig	0.535882	0.232911	0.750196	insig	-0.56611	0.238202	0.619201	insig	-1.0658	7.82196e-06	8.46348e-05	down	-1.65398	0.000732968	0.00901522	down
Cna09896	secretory carrier-associated membrane protein 2-like isoform X1 [Alosa sapidissima]	SCAM2_HUMAN RecName: Full=Secretory carrier-associated membrane protein 2; Short=Secretory carrier membrane protein 2;	12.9039	10.4277	10.7542	8.754	0.4694	10.0221	10.6419	3.1944	2.0977	7.1257	9.3887	14.2545	K19995	--	-0.0314444	0.940901	0.975878	insig	-0.754158	0.345058	0.763872	insig	-0.772735	0.283524	0.786377	insig	-1.34286	0.0460544	0.268412	down	-1.32243	0.0159537	0.0541916	down	-0.591745	0.505242	0.721279	insig
Cna09901	alpha-2Da adrenergic receptor [Alosa sapidissima]	ADRA2_CARAU RecName: Full=Alpha-2 adrenergic receptor; AltName: Full=Alpha-2 adrenoreceptor; Short=Alpha-2 adrenoceptor;	0.6894	0.4126	0.5472	0.874	0.1697	0.1798	0.1069	0.198	0.1686	0.176	0.8319	0.1275	K04140	ko04080: Neuroactive ligand-receptor interaction	-0.562512	0.526597	0.753694	insig	0.439117	0.672746	0.91096	insig	-0.117491	0.860102	0.980584	insig	#N/A	#N/A	#N/A	insig	-1.91051	0.0204444	0.065813	down	#N/A	#N/A	#N/A	insig
Cna09960	xaa-Pro dipeptidase [Alosa sapidissima]	PEPD_HUMAN RecName: Full=Xaa-Pro dipeptidase; Short=X-Pro dipeptidase; EC=3.4.13.9; AltName: Full=Imidodipeptidase; AltName: Full=Peptidase D; AltName: Full=Proline dipeptidase; Short=Prolidase;	1456.31	1515.04	1761.09	1737.86	57.7296	2155.09	444.104	271.964	882.926	2358.39	551.96	1830.73	K14213	--	0.124264	0.831274	0.928063	insig	-0.379876	0.69605	0.917398	insig	-0.243357	0.775465	0.964177	insig	-1.94638	0.00421081	0.0622367	down	-1.75659	4.12282e-05	0.000363846	down	-1.5613	0.0862143	0.263496	insig
Cna09993	CKLF-like MARVEL transmembrane domain-containing protein 4 isoform X1 [Alosa sapidissima]	CKLF4_MOUSE RecName: Full=CKLF-like MARVEL transmembrane domain-containing protein 4; AltName: Full=Chemokine-like factor superfamily member 4;	7.9896	7.2565	3.7117	7.4693	0.3179	6.9747	4.7016	2.2174	2.0178	4.8755	1.2833	4.3113	--	--	-0.718684	0.251131	0.51486	insig	0.386474	0.668962	0.909954	insig	-0.320417	0.681393	0.943204	insig	-0.606877	0.380284	0.748507	insig	-1.26393	0.00613918	0.0250489	down	-0.98946	0.216415	0.455227	insig
[truncated: 1,781 more rows]
